# Supplementary material for: Microarray-Based Analysis of Differential Gene Expression between Infective and Noninfective Larvae of Strongyloides stercoralis
Source: PLoS Negl Trop Dis. 2011 May 3;5(5):e1039. doi: 10.1371/journal.pntd.0001039 (PMC3086827; doi:10.1371/journal.pntd.0001039)
Supplement: Text S1 — This file contains supplemental information regarding microarray probe information (Table S1), primer probe sequences used in real-time PCR analysis (Table S2), all contigs (Table S3), L1 biased contigs (Table S4), L3i biased contigs (Table S5), most highly expressed L1 and L3i contigs (Table S6), L3i biased contigs containing sperm containing glycoprotein domain (Table S7), and results of the GSEA for immunoreactive genes (Table S8) and heat shock proteins (Table S9). For the column marked “Manual Annotation,” the following abbreviations were used: em = energy metabolism; extmat = extracellular matrix; cs = cytoskeleton; imm = genes encoding antigens known to be immunoreactive in sera from patients infected with S. stercoralis; met = metabolism; nr = nuclear regulation; pe = protein export machinery; pm = protein modification; prot = proteasome machinery; ps = protein synthesis; st = signal transduction; tf = transcription factor; tm = transcription machinery; tr = transporters and storage proteins; unk = unknown. (8.05 MB XLSX) [file pntd.0001039.s001.xlsx]

## Sheet: Table S1
Table S1: Microarray Probe Information
captureprobe	name	include	replicates	contig number	sourcetm	sourcestart	sourceend	sourcesize	sourcesense	crosstarget	crosstm	crossstart	crossend	crosssize	crosssense	level	hairpin
gatgctcacaatgaattccaacacgttccccttca	SS-contig_1_415_381		1	1	70.84	381	415	710	FALSE	SS-contig_1778	41.13	394	428	517	TRUE	21012	-12.04
cacgttccccttcaacagaaacttgaatatcttgagga	SS-contig_1_394_357		1	1	70.1	357	394	710	FALSE	SS-contig_539	46.62	398	435	681	TRUE	41020	35.57
tctaaggtaagagttaagaaccagaaggaccagcagg	SS-contig_1_341_305		1	1	70.25	305	341	710	FALSE	SS-contig_3	60.72	77	113	390	FALSE	61016	3.52
ggttcttctggtccttctggttcttctggtccttc	SS-contig_2_124_90		1	2	71.12	90	124	470	FALSE	SS-contig_108	55.73	319	353	471	TRUE	61012
tcttctggtccttctggttcttctggtcctgctgg	SS-contig_2_220_186		1	2	73.41	186	220	470	FALSE	SS-contig_617	57.9	83	117	390	TRUE	61012
cttctggttcttctggtccttctggtccttctggt	SS-contig_2_156_122		1	2	71.97	122	156	470	FALSE	SS-contig_108	58.12	315	349	471	TRUE	61012
tggttcttctggtccttctggttcttctggtcctg	SS-contig_2_296_262		1	2	72.1	262	296	470	FALSE	SS-contig_108	57.82	311	345	471	TRUE	61012
ttcttctggtccttctggttcttctggtgcttgtg	SS-contig_2_104_70		1	2	71.39	70	104	470	FALSE	SS-contig_3360	59.93	111	145	169	TRUE	61012
ttcttctggtcctgctggtccttctggttcttctg	SS-contig_2_248_214		1	2	72.24	214	248	470	FALSE	SS-contig_960	60.95	66	100	362	TRUE	61012
cgtcatcatctcttggttcttctggtccttctggt	SS-contig_3_202_168		1	3	70.79	168	202	390	FALSE	SS-contig_3	59.53	78	112	390	TRUE	61016
ttctggttcttctggtccttctggctcttctggtg	SS-contig_3_66_32		1	3	72.24	32	66	390	FALSE	SS-contig_3360	54.98	117	151	169	TRUE	61016
tggtctttttcctaaacgtggttttcttacaggtgca	SS-contig_4_232_196		1	4	70.45	196	232	685	FALSE	SS-contig_8	52.39	30	66	731	TRUE	61008	4.3
ttcctaaacgtggttttcttacaggtgcatgtgctat	SS-contig_6_232_196		1	6	70.24	196	232	865	FALSE	SS-contig_928	51.98	165	201	565	FALSE	61008	1.57
tcattatctcttggtccttctggtccttctggctc	SS-contig_6_674_640		1	6	70.45	640	674	865	FALSE	SS-contig_2	60.64	120	154	470	TRUE	61016
tggtcctttttgtcctggtctttttcctaaacgtggt	SS-contig_6_255_219		1	6	71.58	219	255	865	FALSE	SS-contig_5	58.07	202	238	666	TRUE	61016	-21.05
tttttcctaaacgtggttttcttacaggtgcatgtgc	SS-contig_7_258_222		1	7	70.16	222	258	892	FALSE	SS-contig_928	51.98	162	198	565	FALSE	61008	1.57
tctggtccttctggtccttctggttcttctggtcc	SS-contig_7_586_552		1	7	73.11	552	586	892	FALSE	SS-contig_108	60.54	313	347	471	TRUE	61012
ctggttcttctggtccttctggttcttctggtcct	SS-contig_7_666_632		1	7	71.97	632	666	892	FALSE	SS-contig_108	57.68	312	346	471	TRUE	61012
tcttctggtccttctggttcttctggtccttctgg	SS-contig_7_562_528		1	7	71.8	528	562	892	FALSE	SS-contig_108	56.89	316	350	471	TRUE	61012
gttcttctggtcctgctggtccttctggttcttct	SS-contig_7_690_656		1	7	72.25	656	690	892	FALSE	SS-contig_960	60.95	67	101	362	TRUE	61012
cttctggtcctgctggtccttctggttcttctggc	SS-contig_7_642_608		1	7	74.16	608	642	892	FALSE	SS-contig_960	60.95	64	98	362	TRUE	61012
gtccttttggtcctggttttcttacaggtgcatgt	SS-contig_8_61_27		1	8	70.69	27	61	731	FALSE	SS-contig_1860	57.18	14	48	333	TRUE	61012	35.9
cgtcatcatctcttggttcttctggtcctgctggt	SS-contig_8_544_510		1	8	72.39	510	544	731	FALSE	SS-contig_1860	57.6	273	307	333	TRUE	61012
gttcttctggtccttctggttcttctggtgcttgt	SS-contig_8_358_324		1	8	71.39	324	358	731	FALSE	SS-contig_3360	58.9	112	146	169	TRUE	61012
cttctggtcctgctggtccttctggttcttctggc	SS-contig_8_454_420		1	8	74.16	420	454	731	FALSE	SS-contig_960	60.95	64	98	362	TRUE	61012
ttctggtccttctggttcttctggtccttctggtt	SS-contig_8_390_356		1	8	71.84	356	390	731	FALSE	SS-contig_108	58.12	314	348	471	TRUE	61012
cctgctggtccttctggttcttctggtccttctgg	SS-contig_8_518_484		1	8	73.89	484	518	731	FALSE	SS-contig_108	60.08	316	350	471	TRUE	61012
atcgtcattatctcttggttcttctggtccttctggt	SS-contig_9_340_304		1	9	70.32	304	340	435	FALSE	SS-contig_2306	59.53	164	200	342	TRUE	61016
ctggttcttctggtccttctggtccttctggttct	SS-contig_10_370_336		1	10	71.97	336	370	785	FALSE	SS-contig_108	58.12	312	346	471	TRUE	61008
tcttctggtccttctggttcttctggtccttctgg	SS-contig_10_338_304		1	10	71.8	304	338	785	FALSE	SS-contig_108	56.89	316	350	471	TRUE	61008
gttcttctggtccttctggttcttctggtcctgct	SS-contig_10_466_432		1	10	72.25	432	466	785	FALSE	SS-contig_108	55.73	318	352	471	TRUE	61008
tctggtccttctggttcttctggttcttctggtcc	SS-contig_10_578_544		1	10	71.94	544	578	785	FALSE	SS-contig_3360	56.67	116	150	169	TRUE	61008
ctggttcttctggtccttctggttcttctggtcct	SS-contig_10_514_480		1	10	71.97	480	514	785	FALSE	SS-contig_108	57.68	312	346	471	TRUE	61008
tctgggtcccttcatggtatacttgctggattact	SS-contig_11_225_191		1	11	70.08	191	225	500	FALSE	SS-contig_11	44.56	179	213	500	TRUE	1006	-32.96
cttctgggtccttcatggtcccttcatggcatctt	SS-contig_11_259_225		1	11	72.69	225	259	500	FALSE	SS-contig_11	47.99	203	237	500	TRUE	21012	25.34
tctttttcgtcgacatcatcgtcattatctcttggtcct	SS-contig_11_368_330		1	11	70.65	330	368	500	FALSE	SS-contig_8	60.39	525	563	731	TRUE	61008	13.69
agctgataatgagggttctcaattacagctcaacctccaa	SS-contig_12_57_18		1	12	72.03	18	57	191	FALSE	SS-contig_2275	42.43	93	132	383	TRUE	41016	23.36
tgcacctctttaagaaggacataaacgatcatacatgcga	SS-contig_12_107_68		1	12	71.02	68	107	191	FALSE	SS-contig_191	42.15	214	253	1003	TRUE	41016	8.26
tcccctgtgggcaattgatggatgatttgtacgat	SS-contig_13_807_773		1	13	71.41	773	807	895	FALSE	SS-contig_2184	45.2	278	312	468	TRUE	21008	11.14
tctggtactgagtttatacaagcaatacattgccggg	SS-contig_13_271_235		1	13	70.01	235	271	895	FALSE							21008	33
ccctacacctactttactacaacttactcccctgtggg	SS-contig_13_834_797		1	13	71.5	797	834	895	FALSE	SS-contig_2275	41.47	63	100	383	TRUE	21008	11.14
tgccgggatagaaaaacattgtccactcaagtgat	SS-contig_13_241_207		1	13	70.1	207	241	895	FALSE							41012	-2.86
catggccaaaacacatttagggtataagcttactcagtct	SS-contig_13_321_282		1	13	70.17	282	321	895	FALSE							41016	-10.99
aaagctgataatgagggttctcaattacagctcaacctcc	SS-contig_13_545_506		1	13	71.3	506	545	895	FALSE	SS-contig_2275	39.64	95	134	383	TRUE	41016	23.36
gcattcagtttcactaggtacacacactgttacttgaagt	SS-contig_14_898_859		1	14	70.16	859	898	901	FALSE	SS-contig_939	39.63	396	435	449	TRUE	1008	-1.31
tgccttactaatgaacctgtaattgattgacgttgtggt	SS-contig_14_615_577		1	14	70.16	577	615	901	FALSE	SS-contig_2275	39.77	76	114	383	TRUE	21004	11.22
tcctcatgcaggtaacttcacgacccgatatatcc	SS-contig_15_153_119		1	15	70.42	119	153	435	FALSE	SS-contig_119	39.08	178	212	785	TRUE	1004	10.61
ccgatatatccatagtaattgttgggcttcgtcccgt	SS-contig_15_129_93		1	15	70.84	93	129	435	FALSE	SS-contig_2392	40.3	160	196	391	TRUE	21004	16.16
tgttccatggtatgccactgtaattgtattcatttgtgga	SS-contig_15_425_386		1	15	70.35	386	425	435	FALSE	SS-contig_1812	39.64	356	395	468	TRUE	21008	4.48
ttgtccggtgcaattattcttagttgtggatgacgt	SS-contig_15_304_269		1	15	70.17	269	304	435	FALSE							41008	-3.86
tggatcacggtctataaatatcttttcactccctgtctgt	SS-contig_15_239_200		1	15	70.14	200	239	435	FALSE							41016	-21.05
ggactgttccgatacctccgatcttgtagacgtct	SS-contig_16_811_777		1	16	71.3	777	811	1474	FALSE	SS-contig_1014	40.8	203	237	304	FALSE	1004	0.1
gtctccgtggaatcctgagattgggacgaaagcaa	SS-contig_16_621_587		1	16	72.68	587	621	1474	FALSE	SS-contig_358	40.2	23	57	740	FALSE	1006	21.09
cgagcctcactgtatggtggttcagtagaatccat	SS-contig_16_521_487		1	16	70.7	487	521	1474	FALSE	SS-contig_1910	40.73	266	300	414	FALSE	1006	28.49
gcttctgtaagtgattcgtggtgcatttcaacgga	SS-contig_16_929_895		1	16	70.82	895	929	1474	FALSE	SS-contig_418	40.58	897	931	1175	TRUE	1006	14.53
ctgggtggttcatgataatgacttgagcggtgaaagat	SS-contig_16_1075_1038		1	16	71.53	1038	1075	1474	FALSE	SS-contig_356	40	198	235	620	TRUE	1006	16.96
ggtgactcccttgataactccgacagcaactgttt	SS-contig_16_1350_1316		1	16	71.37	1316	1350	1474	FALSE	SS-contig_3563	44.71	107	141	422	TRUE	1008	14.87
agtagtagattttccggagtcgacgtgtccaatgac	SS-contig_17_91_56		1	17	70.63	56	91	682	FALSE	SS-contig_1777	54.62	32	67	229	TRUE	1004	7.23
gagcctcactgtatggtggttcagtagagtccatt	SS-contig_17_518_484		1	17	70.53	484	518	682	FALSE	SS-contig_2089	39.3	142	176	228	FALSE	1006	28.49
atggctcaagcatgttgtctccgtggaaacctgaga	SS-contig_17_635_600		1	17	73.94	600	635	682	FALSE	SS-contig_627	43.57	327	362	729	FALSE	1008	21.09
tgagctaaaagagcatgttcacgggtttgtccattct	SS-contig_17_444_408		1	17	71.6	408	444	682	FALSE	SS-contig_1904	44.14	177	213	414	TRUE	1008	12.94
ctgtgacctggagcatcaataatggtgacgtaatatttgg	SS-contig_17_309_270		1	17	70.56	270	309	682	FALSE	SS-contig_253	40.91	1072	1111	2562	FALSE	1010	2.82
tgtccattctttgagataccagcttcaaattcaccagt	SS-contig_17_417_380		1	17	70.06	380	417	682	FALSE	SS-contig_2275	41.99	62	99	383	TRUE	21012	33.33
gcaaatctgcaagcaatgtgagcggtgtgacaatc	SS-contig_18_182_148		1	18	72.11	148	182	524	FALSE	SS-contig_1611	47.57	-1	33	133	TRUE	1004	15.19
agcaaacagatccacggcgaatgtctttaacggaaa	SS-contig_18_43_8		1	18	71.95	8	43	524	FALSE	SS-contig_2275	45.21	78	113	383	TRUE	1006	-18.38
tgtcctgggtgattcataataatgacttgagcggtgaa	SS-contig_18_119_82		1	18	70.96	82	119	524	FALSE	SS-contig_61	37.25	803	840	1402	FALSE	1006	16.96
ttgtctcatatcacgaacagcaaaacgtccaagtggtg	SS-contig_18_357_320		1	18	71.96	320	357	524	FALSE	SS-contig_1109	49.31	60	97	736	TRUE	1006	18.56
ccttcagatttagtgactcccttgataactccgacagc	SS-contig_18_401_364		1	18	70.98	364	401	524	FALSE	SS-contig_3563	40.69	115	152	422	TRUE	1012	2.82
gtgtgacaatctaaaactggggtatatccagcggc	SS-contig_18_158_124		1	18	70.41	124	158	524	FALSE	SS-contig_1868	44.25	171	205	504	TRUE	21008	37.48
tggccttagcatctcgttaagatttggtgactccctt	SS-contig_19_228_192		1	19	72.17	192	228	515	FALSE	SS-contig_19	41.2	219	255	515	TRUE	1008	15.46
ggttcatagcttcttcaaaagttccataacgtctgcca	SS-contig_20_158_121		1	20	70.54	121	158	1204	FALSE	SS-contig_21	53.4	120	157	1111	TRUE	1014	-13.23
agaaccaattgaggctgaaagacgagcaagattttca	SS-contig_20_802_766		1	20	70.53	766	802	1204	FALSE	SS-contig_21	51.62	750	786	1111	TRUE	21008	26.61
actggtttagttgtactttgagttgccggcttaactgg	SS-contig_20_402_365		1	20	71.79	365	402	1204	FALSE	SS-contig_21	51.65	349	386	1111	TRUE	21008	24.74
aatcatatgtaagtggtggaacaccatgtgcttgtctg	SS-contig_20_671_634		1	20	70.49	634	671	1204	FALSE	SS-contig_22	59.96	359	396	812	TRUE	21008	39.09
actggtcttacaggtttgttagggcgaggtgtagt	SS-contig_20_294_260		1	20	71.73	260	294	1204	FALSE	SS-contig_224	40.89	356	390	681	TRUE	41004	-2.86
agggcgaggtgtagttcttacaggtaatggttgta	SS-contig_20_274_240		1	20	70.18	240	274	1204	FALSE	SS-contig_1278	45.34	88	122	583	FALSE	41004	19.56
tgcagtgaaatgtccggtacctgggacgtatttat	SS-contig_21_873_839		1	21	70.86	839	873	1111	FALSE	SS-contig_20	44.46	855	889	1204	TRUE	21008	37.69
atatgtaagtgctggaacaccatgtgcttgtctgtaac	SS-contig_21_651_614		1	21	70.41	614	651	1111	FALSE	SS-contig_22	58.33	355	392	812	TRUE	21008	3.88
ccaagtgaagctgacattttagcaagattttcacccc	SS-contig_21_782_746		1	21	70.16	746	782	1111	FALSE	SS-contig_22	53.94	487	523	812	TRUE	21016	19.55
acttgatccatagcttcttggaaagttccataacgtttgt	SS-contig_21_161_122		1	21	70.24	122	161	1111	FALSE	SS-contig_20	57.31	123	162	1204	TRUE	21016	37.77
aggtttgttagggcgaggtgtagtcattacaggta	SS-contig_21_282_248		1	21	70.18	248	282	1111	FALSE	SS-contig_3072	47.49	333	367	484	TRUE	41004	16.55
tggagttctagttatccaaattactgatgatcccccagt	SS-contig_21_234_196		1	21	70.1	196	234	1111	FALSE	SS-contig_20	55.78	197	235	1204	TRUE	41008	34.68
gtaagagggccaacaccatgtgcttgtctgtaacgat	SS-contig_22_388_352		1	22	72.91	352	388	812	FALSE	SS-contig_2943	50.91	49	85	98	FALSE	1018	3.79
accccaaccattttgatcgtttttaggatcgtgatcaa	SS-contig_22_491_454		1	22	70.51	454	491	812	FALSE	SS-contig_21	54.72	713	750	1111	TRUE	41008	28.79
ggtgcttttgtagttactgaagctgacttcgtagttgtta	SS-contig_22_46_7		1	22	70.11	7	46	812	FALSE	SS-contig_22	49.86	49	88	812	TRUE	41008	24.6
ctactgaagatggcttagcaggtgtttttggtgct	SS-contig_22_75_41		1	22	70.52	41	75	812	FALSE	SS-contig_20	46.43	319	353	1204	TRUE	41012	37.05
gaggtttttctgtaacaactggtttagctgtacttacggt	SS-contig_22_147_108		1	22	70.18	108	147	812	FALSE	SS-contig_20	60.54	380	419	1204	TRUE	41012	-2.86
tgaagctgaaaaacgagcaagattttcaccccaaccatt	SS-contig_22_518_480		1	22	72.49	480	518	812	FALSE	SS-contig_21	60.53	739	777	1111	TRUE	41016	38.98
ctgatacttcagttggattttcggttggtgcatctactg	SS-contig_23_910_872		1	23	70.56	872	910	1309	FALSE	SS-contig_23	43.8	812	850	1309	TRUE	1004	23.36
gctggtgcttcaactggtgtttctactgtagtttcg	SS-contig_23_719_684		1	23	70.75	684	719	1309	FALSE	SS-contig_2453	50.25	36	71	563	FALSE	1006	1.88
cgcggcttcaataggagcttcgatagtatcttcaac	SS-contig_23_975_940		1	23	70.13	940	975	1309	FALSE	SS-contig_1328	42.67	90	125	551	TRUE	1006	19.55
ttcaactggtgcttcaactggtgcttcaactggtac	SS-contig_23_543_508		1	23	72.08	508	543	1309	FALSE	SS-contig_1834	49.67	354	389	519	TRUE	1006
gtgtttcgactgtagttacggttggtgcttcagctg	SS-contig_23_643_608		1	23	72.03	608	643	1309	FALSE	SS-contig_98	45.34	135	170	414	TRUE	1006	-58.13
ggaatttcggttgctacttcaactggtgtttctgctg	SS-contig_23_836_800		1	23	71.32	800	836	1309	FALSE	SS-contig_23	54.64	692	728	1309	TRUE	1010	24.47
atcagctgatacttcagttggattttcggttggtgc	SS-contig_24_375_340		1	24	70.7	340	375	525	FALSE	SS-contig_24	42.49	172	207	525	TRUE	1006	23.36
gtgcttcaactggtgtttctactgtagtttcggctg	SS-contig_24_139_104		1	24	70.75	104	139	525	FALSE	SS-contig_691	44.73	368	403	630	FALSE	1006	1.88
cgcggcttcaataggagcttcgatagtatcttcaac	SS-contig_24_435_400		1	24	70.13	400	435	525	FALSE	SS-contig_1328	42.67	90	125	551	TRUE	1006	19.55
gtgtttcgactgtagttacggttggtgcttcagctg	SS-contig_24_67_32		1	24	72.03	32	67	525	FALSE	SS-contig_98	45.34	135	170	414	TRUE	1006	-58.13
tacttcaactggtgtttctactggaatttcggttgctac	SS-contig_24_282_244		1	24	70.19	244	282	525	FALSE	SS-contig_25	54.23	180	218	496	TRUE	1006	-13.23
tggtgtttcaactgctgcttctgctatagtttcgg	SS-contig_24_213_179		1	24	70.56	179	213	525	FALSE	SS-contig_24	59.13	143	177	525	TRUE	21012	1.88
atcagctgatacttcagttggattttcggttggtgc	SS-contig_25_275_240		1	25	70.7	240	275	496	FALSE	SS-contig_396	42.1	8	43	917	TRUE	1004	23.36
ctggtgcttcaactggtacttctgttggatgaacct	SS-contig_25_90_55		1	25	71.43	55	90	496	FALSE	SS-contig_25	53.02	67	102	496	TRUE	1008	24.47
actggtgtttcgactgtagttacggttggtgcttca	SS-contig_25_211_176		1	25	72.43	176	211	496	FALSE	SS-contig_25	49.93	140	175	496	TRUE	1008	-33.57
tctggaacactttcgcataacgcggcttcaatagga	SS-contig_25_355_320		1	25	72.72	320	355	496	FALSE	SS-contig_1010	41.77	79	114	475	TRUE	21004	32.27
tcttctatagcaacttgaactggtgccccttctgt	SS-contig_25_40_6		1	25	70.72	6	40	496	FALSE	SS-contig_2526	50.05	23	57	541	FALSE	21012	15.19
tggttcaactgctggttcaactggtgcttcaactg	SS-contig_25_122_88		1	25	72.42	88	122	496	FALSE	SS-contig_24	53.95	296	330	525	TRUE	41008	-10.99
accacgagctctattaatacggcaataagcctcagg	SS-contig_26_493_458		1	26	70.91	458	493	529	FALSE	SS-contig_405	37.65	966	1001	1241	TRUE	1004	24.68
agcaaccatctccttagcctgatccataagcctac	SS-contig_26_235_201		1	26	70.73	201	235	529	FALSE	SS-contig_2623	41.51	186	220	393	TRUE	1006	8.24
cctcaggaagagttatcattccaccagcttcacgt	SS-contig_26_464_430		1	26	70.98	430	464	529	FALSE	SS-contig_3132	47.49	409	443	476	TRUE	21008	29.35
tgatccataagcctactcatatcttcaaaagcctgagaca	SS-contig_26_216_177		1	26	70.34	177	216	529	FALSE	SS-contig_568	39.14	286	325	637	TRUE	41016	6.66
tgttactggatcagctacacccaatgataagaggtatga	SS-contig_26_352_314		1	26	70.01	314	352	529	FALSE	SS-contig_78	42.47	1758	1796	1960	TRUE	61004	16.96
tgctccatttccaaaagtactttttgttactggatcagct	SS-contig_26_376_337		1	26	70.53	337	376	529	FALSE	SS-contig_2545	40.83	448	487	508	TRUE	61012	28.85
ttaggtcttggaccaggaggtataggttttggacc	SS-contig_27_149_115		1	27	70.33	115	149	1007	FALSE	SS-contig_2306	60.13	18	52	342	TRUE	21008	20.64
ggaccagaaggtttaggtcttagaccaggaggttt	SS-contig_27_77_43		1	27	70.41	43	77	1007	FALSE	SS-contig_2306	58.98	9	43	342	TRUE	21008	34.59
acaacagcacatccaatctgagttgctgaactccaa	SS-contig_27_635_600		1	27	71.74	600	635	1007	FALSE	SS-contig_97	48.11	1179	1214	1355	TRUE	21008	36.92
taggtcttggaccaggaggtttaggtcttggacca	SS-contig_27_106_72		1	27	72.56	72	106	1007	FALSE	SS-contig_1054	48.12	30	64	502	FALSE	21012	34.59
ttttggaccaggaggtataggtcttggaccaggag	SS-contig_27_186_152		1	27	71.62	152	186	1007	FALSE	SS-contig_2441	48.27	118	152	377	TRUE	21012	34.59
ataaaacggtctgcaccactattataatctgggttgctg	SS-contig_27_590_552		1	27	70.28	552	590	1007	FALSE	SS-contig_28	70.28	435	473	516	TRUE	41012	3.88
tatgacgtctgcgtttagcgttctctgttcgtcag	SS-contig_28_85_51		1	28	71.18	51	85	516	FALSE	SS-contig_1844	42.3	417	451	463	TRUE	1006	15.95
aattcttgcactcaatttctctacgtggtagcagactc	SS-contig_28_260_223		1	28	70.03	223	260	516	FALSE	SS-contig_64	36.41	1120	1157	1335	TRUE	21008	9.99
atgttctcttccacgcaaggtttccatttgtgaca	SS-contig_28_219_185		1	28	70.62	185	219	516	FALSE	SS-contig_320	41.95	487	521	702	TRUE	21012	-6.09
aacccttctttctggcatacctttcgtgtgtgttg	SS-contig_28_136_102		1	28	70.75	102	136	516	FALSE	SS-contig_2168	36.46	141	175	395	TRUE	41012	-105.16
aaacggtctgcaccactattataatctgggttgctgtaa	SS-contig_28_470_432		1	28	71.1	432	470	516	FALSE	SS-contig_27	71.1	549	587	1007	TRUE	41012	3.88
acagcacatccaatctgagttgctgaactccaaaccatat	SS-contig_28_515_476		1	28	72.7	476	515	516	FALSE	SS-contig_97	54.67	1172	1211	1355	TRUE	61012	36.92
ttgtagcggctctacgttgtctaatttgctctaatgga	SS-contig_29_229_192		1	29	70.79	192	229	503	FALSE	SS-contig_3106	49.74	95	132	250	TRUE	1006	13.53
tggtaaaatgatattattgaatcgaaagatcggctcggca	SS-contig_30_247_208		1	30	70.17	208	247	586	FALSE	SS-contig_635	41.58	159	198	659	FALSE	1008	17.74
agagagtaaaccttccattctccaaccatacctatgca	SS-contig_30_185_148		1	30	70.3	148	185	586	FALSE	SS-contig_2045	39.61	296	333	448	TRUE	1012	10.39
agatcggctcggcaatcaaaaagcgatatcagtag	SS-contig_30_221_187		1	30	70.19	187	221	586	FALSE	SS-contig_3009	37.98	169	203	316	FALSE	41008	3.57
caagtccttcttgcgtaaaagcaacgaaggtttgc	SS-contig_30_52_18		1	30	70.59	18	52	586	FALSE	SS-contig_465	40.06	359	393	750	TRUE	41008	38.77
ctccaaccatacctatgcatttgtaggggttatgaagaag	SS-contig_30_166_127		1	30	70.11	127	166	586	FALSE	SS-contig_208	38.3	229	268	636	TRUE	41008	23.72
tccatagcatgcataatttgacctatttgggttgcca	SS-contig_31_284_248		1	31	70.56	248	284	972	FALSE	SS-contig_2173	40.83	389	425	508	TRUE	1004	8.25
ttagtctgcttctccggccataagttcccaaaact	SS-contig_31_627_593		1	31	71.05	593	627	972	FALSE	SS-contig_2292	44.79	366	400	427	TRUE	1006	20.17
cctcatcaagttgttgatcagtcaagtcatcagcga	SS-contig_31_544_509		1	31	70.11	509	544	972	FALSE	SS-contig_218	43.08	217	252	764	TRUE	21004	29.54
tgggttgccattatgtatccttgtttaccacgatcaa	SS-contig_31_257_221		1	31	70.08	221	257	972	FALSE	SS-contig_974	39.83	36	72	440	FALSE	21008	3.88
gcacaaaattcatcaaactccaactttcctgatccatcag	SS-contig_31_374_335		1	31	70.26	335	374	972	FALSE	SS-contig_31	51.57	563	602	972	TRUE	21008	23.36
gccaacaaactctctctctccctcaattattaaaagggg	SS-contig_31_73_35		1	31	70.3	35	73	972	FALSE	SS-contig_1855	39.7	48	86	333	TRUE	21012	37.3
acgatgtgatggtcttactgaagcacataatactcctgt	SS-contig_32_805_767		1	32	70.47	767	805	1216	FALSE	SS-contig_300	42.27	278	316	1213	TRUE	1008	21.39
acataacattgctccagaaacagctttatcagcaaggt	SS-contig_32_1024_987		1	32	70.52	987	1024	1216	FALSE	SS-contig_33	57.37	981	1018	1021	TRUE	21016	23.19
aatcctgaaccaggttggcaaacaaatgaatctgctacat	SS-contig_32_975_936		1	32	72.06	936	975	1216	FALSE	SS-contig_421	47.07	977	1016	1400	FALSE	41012	20.18
gcacataatactcctgtaaacattcttgggcatttgcaaa	SS-contig_32_783_744		1	32	70.18	744	783	1216	FALSE	SS-contig_1048	38.79	14	53	437	FALSE	41012	3.79
acagttcctccattagaagacgcagccaatctatca	SS-contig_33_576_541		1	33	70.59	541	576	1021	FALSE	SS-contig_32	51.15	547	582	1216	TRUE	1004	3.59
tcttgtcatttcatgaattaccccaagagcatgagatgt	SS-contig_33_406_368		1	33	70.04	368	406	1021	FALSE	SS-contig_2606	38.09	122	160	438	TRUE	21012	22.08
cacaatgttcctgtaaacattcttgggcatttgcaaact	SS-contig_33_774_736		1	33	70.65	736	774	1021	FALSE	SS-contig_2275	40.34	75	113	383	FALSE	21012	39.14
tcctgaaccaggttggcaaacaaatgaatctgctacatct	SS-contig_33_967_928		1	33	72.84	928	967	1021	FALSE	SS-contig_421	46.81	979	1018	1400	FALSE	41016	20.18
tatcatcccagttggtgacgataccgtgttcaattggg	SS-contig_34_213_176		1	34	72.52	176	213	1174	FALSE	SS-contig_2486	41.17	215	252	432	TRUE	1006	14.53
cataccaaccatgacaccttgatgtcttggtcttccaac	SS-contig_34_110_72		1	34	71.9	72	110	1174	FALSE	SS-contig_2690	42.37	24	62	205	TRUE	1006	28.93
tgtaggttgattcatgaataccagcagattccatacccaa	SS-contig_34_807_768		1	34	70.84	768	807	1174	FALSE	SS-contig_35	54.58	836	875	1452	TRUE	1006	16.16
gtccagctaagtcaagacgaaggatggcatgtggaag	SS-contig_34_516_480		1	34	72.9	480	516	1174	FALSE	SS-contig_976	46.2	49	85	598	TRUE	1008	-15.47
aacaatttcacgttcagctgttgtggtgaatgagtaacc	SS-contig_34_596_558		1	34	71.17	558	596	1174	FALSE	SS-contig_828	44.19	569	607	788	TRUE	1008	23.68
agcttgaatagcaacatacatagctggagtgttgaatgtt	SS-contig_34_383_344		1	34	70.28	344	383	1174	FALSE	SS-contig_938	42.5	548	587	590	TRUE	1010	29.76
caaatccggccttacacatacctgatccattgtcaa	SS-contig_35_99_64		1	35	70.34	64	99	1452	FALSE	SS-contig_36	53.68	49	84	1199	TRUE	1004	2.82
ttccaacaatagaagggaacacagcacgtggtgcatc	SS-contig_35_144_108		1	35	73.33	108	144	1452	FALSE	SS-contig_770	44.37	6	42	526	TRUE	1006	29.22
aggaatccttttgacccataccaaccataactccttg	SS-contig_35_192_156		1	35	70.01	156	192	1452	FALSE	SS-contig_34	54.37	90	126	1174	TRUE	1006	-3.86
cgatctgcaattcctggatacatagttgtaccaccag	SS-contig_35_972_936		1	35	70.01	936	972	1452	FALSE	SS-contig_36	51.53	919	955	1199	TRUE	1006	15.05
gtcacgaacaatttcacgttcagcggttgtagtgaat	SS-contig_35_668_632		1	35	71.01	632	668	1452	FALSE	SS-contig_38	54.77	-14	22	472	TRUE	1006	23.68
agtagtttcgtgaattccagctgattccatacccaaga	SS-contig_35_871_834		1	35	70.79	834	871	1452	FALSE	SS-contig_38	51.07	186	223	472	TRUE	1010	16.16
tgtgaggatcttcataagatagtcggtgagatcacgtc	SS-contig_36_602_565		1	36	70.05	565	602	1199	FALSE	SS-contig_35	54.26	580	617	1452	TRUE	1004	19.4
ccaaccatgacaccttgatgtcttggtcttccaaca	SS-contig_36_157_122		1	36	71.78	122	157	1199	FALSE	SS-contig_2690	42.37	23	58	205	TRUE	1006	28.93
tcacgaacaatctcacgttcagcggttgtagtaaatg	SS-contig_36_652_616		1	36	70.43	616	652	1199	FALSE	SS-contig_38	51.23	-15	21	472	TRUE	1006	25.25
tccatatcatcccagttagtgacgataccgtgttcaa	SS-contig_36_268_232		1	36	70.25	232	268	1199	FALSE	SS-contig_3122	38.17	303	339	419	FALSE	1006	14.53
tgatggacctgattcatcgtattcttgcttagagatcca	SS-contig_36_1124_1086		1	36	70.28	1086	1124	1199	FALSE	SS-contig_35	54.9	1103	1141	1452	TRUE	1006	21.55
acctctctttgattgagcctcgtcaccaacatatga	SS-contig_36_209_174		1	36	70.7	174	209	1199	FALSE	SS-contig_35	54.1	189	224	1452	TRUE	1008	2.82
caatgtcgcagacaacgttctatcggctcagtgcc	SS-contig_37_75_41		1	37	73.5	41	75	683	FALSE	SS-contig_643	43.21	741	775	963	TRUE	1004	24.68
tcattctcacgcgcaacatcacggccctatactac	SS-contig_37_139_105		1	37	72.58	105	139	683	FALSE	SS-contig_76	44.76	209	243	1121	TRUE	1004
ctccacacatagagaatccctttgtgaccacataacc	SS-contig_37_257_221		1	37	70.01	221	257	683	FALSE	SS-contig_3480	40.22	416	452	450	FALSE	1006	17.8
agtatcttcatgaggtagtcagtaagatcacgaccagctc	SS-contig_37_679_640		1	37	71.12	640	679	683	FALSE	SS-contig_36	54.75	559	598	1199	TRUE	1008	12.41
gtcatcccaattaggtaacaataccggtgttcgtattgg	SS-contig_37_343_305		1	37	70.35	305	343	683	FALSE	SS-contig_317	35.71	409	447	595	FALSE	21004	37.23
gctcagtcaacacgcatgcatagcatgtggaatag	SS-contig_37_643_609		1	37	71.1	609	643	683	FALSE	SS-contig_366	43.29	474	508	771	TRUE	21008	36.83
gaagctaagattgatcctccgatccacacagagtagt	SS-contig_38_432_396		1	38	70.26	396	432	472	FALSE	SS-contig_35	54.64	1044	1080	1452	TRUE	1008	14.62
ggagacaagcagattccatacccaagaatgatggttg	SS-contig_38_212_176		1	38	70.56	176	212	472	FALSE	SS-contig_35	54.7	824	860	1452	TRUE	1008	24.63
aatacctgggtacattgtggtacctccggaaagaa	SS-contig_38_316_282		1	38	70.46	282	316	472	FALSE	SS-contig_34	60.28	862	896	1174	TRUE	21004	39.63
ctgggcaacggaagcgttcattaccaacagtgataac	SS-contig_38_164_128		1	38	72.37	128	164	472	FALSE	SS-contig_35	58.87	774	810	1452	TRUE	21008	31.84
cttgtccgtcaggaagttcgtatgatttttccaagga	SS-contig_38_128_92		1	38	70.17	92	128	472	FALSE	SS-contig_34	58.24	672	708	1174	TRUE	41012	13.8
tgatttttccaaggaagaataagaacacaccggaaccc	SS-contig_38_106_69		1	38	70.62	69	106	472	FALSE	SS-contig_2315	45.78	365	402	490	FALSE	41016	-7.54
ctccgtcgtcaaacgtttgcttcgaactgtctagg	SS-contig_39_755_721		1	39	71.79	721	755	1010	FALSE	SS-contig_41	52.07	602	636	625	TRUE	1004	18.56
ccccactaccctttattgctccgtcgtcaaacgtt	SS-contig_39_773_739		1	39	72.92	739	773	1010	FALSE	SS-contig_2533	39.28	159	193	519	TRUE	41008	18.56
gcttcgaactgtctaggatagtttcctggaggagaa	SS-contig_39_737_702		1	39	70.18	702	737	1010	FALSE	SS-contig_41	59.07	583	618	625	TRUE	41012	30.48
catcccacactcgctaccttcctacaacgctccaa	SS-contig_39_839_805		1	39	73.73	805	839	1010	FALSE	SS-contig_2050	42.55	36	70	500	FALSE	61004
aacaccaaatccagcatgagttgtacctttccatactaat	SS-contig_39_663_624		1	39	70.07	624	663	1010	FALSE	SS-contig_22	50.07	614	653	812	TRUE	61020	-14.65
tgtgtaaaatgtccagttgcaggactaaatccaggttta	SS-contig_40_618_580		1	40	70.06	580	618	713	FALSE	SS-contig_41	59.89	466	504	625	TRUE	21016	37.69
gttgttccataagcaagattttctcctgttccctcttctc	SS-contig_40_519_480		1	40	70.5	480	519	713	FALSE	SS-contig_2920	45.27	69	108	611	FALSE	61020	-3.38
tcgcatattcaaacgacaccaaatcgagcatgagt	SS-contig_41_558_524		1	41	70.4	524	558	625	FALSE	SS-contig_39	53.7	643	677	1010	TRUE	1006	19.76
aattgtgtaccatgtccagttgcaggactacatgc	SS-contig_41_507_473		1	41	70.54	473	507	625	FALSE	SS-contig_39	59.62	592	626	1010	TRUE	21008	37.69
gcgtcgcactgtctaggatagtttcctgcagcaga	SS-contig_41_618_584		1	41	73.77	584	618	625	FALSE	SS-contig_204	42.34	49	83	743	TRUE	21012	30.48
tgcagcagaatatctccaaacagcataaactctatcgc	SS-contig_41_592_555		1	41	70.32	555	592	625	FALSE	SS-contig_39	54.54	674	711	1010	TRUE	21012	-27.81
cagccattttaatagttggaaccggtaataatcacaggga	SS-contig_42_72_33		1	42	70.22	33	72	513	FALSE	SS-contig_3548	41.08	463	502	641	FALSE	1008	8.58
tgggataagatacttgtccaaaagttccaagacatcctga	SS-contig_42_392_353		1	42	70.59	353	392	513	FALSE	SS-contig_416	41.79	280	319	883	TRUE	1008	21.69
gctcatctccggtagcaacctcagcaagatatctg	SS-contig_42_483_449		1	42	71.16	449	483	513	FALSE	SS-contig_43	54.71	426	460	1099	TRUE	1010	15.15
agctccttttcaacagtttctctgtactccttagccat	SS-contig_42_340_303		1	42	70.76	303	340	513	FALSE	SS-contig_43	44.41	280	317	1099	TRUE	1020	26.98
aagagataactctccatgatgaacgacgagctcca	SS-contig_42_261_227		1	42	70.13	227	261	513	FALSE	SS-contig_43	58.7	204	238	1099	TRUE	21004	21.09
gtcatcatatctctcagcttgttcagcgagcttgg	SS-contig_42_134_100		1	42	70.29	100	134	513	FALSE	SS-contig_43	55.32	77	111	1099	TRUE	21008	39.14
agcgagtcctaatctaattggatgagttggctgca	SS-contig_43_561_527		1	43	70.92	527	561	1099	FALSE	SS-contig_794	50.92	53	87	524	TRUE	1004	4.85
acttcaagtgcttccgagtaggcaacagcagaatt	SS-contig_43_512_478		1	43	71.56	478	512	1099	FALSE	SS-contig_3546	44.35	183	217	533	TRUE	1010	20.89
ctctaagaagctgcatgatcaatgtgctgtctttgtaaga	SS-contig_43_715_676		1	43	70.31	676	715	1099	FALSE	SS-contig_794	52.81	202	241	524	TRUE	1014	21.56
agctatagcgtcatcaaaagcctctttagcaagacggcaa	SS-contig_43_651_612		1	43	73.78	612	651	1099	FALSE	SS-contig_794	48.78	138	177	524	TRUE	1014	16.5
tagctccactacgtgcatcccctatagcaacttca	SS-contig_43_472_438		1	43	71.52	438	472	1099	FALSE	SS-contig_1344	50.74	347	381	640	TRUE	21004	19.43
atctttcagcttgctcagcaagtttagcacgttga	SS-contig_43_103_69		1	43	70.69	69	103	1099	FALSE	SS-contig_2731	59.27	25	59	325	TRUE	21008	39.98
agcctgtttggcaagttgacaagcacgatccggag	SS-contig_44_386_352		1	44	74.94	352	386	678	FALSE	SS-contig_794	54.94	125	159	524	TRUE	1004	24.68
aagtgcttccgagtaggcaacagcagaattgttac	SS-contig_44_260_226		1	44	70.56	226	260	678	FALSE	SS-contig_3546	44.35	178	212	533	TRUE	1010	27.44
aagacgaactggatgagttggagccaaggatgtttt	SS-contig_44_305_270		1	44	71.49	270	305	678	FALSE	SS-contig_794	46.56	43	78	524	TRUE	1012	20.17
gttactagctccactacgtgcatcccctatagcaa	SS-contig_44_230_196		1	44	70.38	196	230	678	FALSE	SS-contig_1344	50.74	352	386	640	TRUE	21004	19.43
agctccgatatcctggtcatcaccattggtatcagatgt	SS-contig_44_524_486		1	44	72.72	486	524	678	FALSE	SS-contig_1245	43.2	130	168	531	TRUE	21012	33.71
ttagcaatatcacccccttcagctccgatatcctg	SS-contig_44_544_510		1	44	70.59	510	544	678	FALSE	SS-contig_1687	44.38	328	362	417	TRUE	41012	-3.21
gtcatcatatctctcagcttgttcagcgagcttgg	SS-contig_45_64_30		1	45	70.29	30	64	226	FALSE	SS-contig_43	55.32	77	111	1099	TRUE	21008	39.14
agcctcagagttagaatttctctcctcattggtaagttct	SS-contig_45_142_103		1	45	70.12	103	142	226	FALSE	SS-contig_42	56.96	173	212	513	TRUE	21016	25.16
cctgtttggcaagttgacaagcacgatccggagat	SS-contig_46_236_202		1	46	73.43	202	236	423	FALSE	SS-contig_794	51.57	123	157	524	TRUE	1006	-2.86
gcttccgagtaggcaacagcagaattgttactagc	SS-contig_46_108_74		1	46	70.56	74	108	423	FALSE	SS-contig_3546	42.54	174	208	533	TRUE	1010	27.44
gcccaagacgaactggatgagttggagccaaggatg	SS-contig_46_161_126		1	46	74.56	126	161	423	FALSE	SS-contig_794	52.89	47	82	524	TRUE	1012	20.17
gcacgatccggagatgaagcaacttcgtaaaagtaga	SS-contig_46_216_180		1	46	71.26	180	216	423	FALSE	SS-contig_403	45.38	849	885	911	FALSE	41012	20.17
cctctttagcaagacggcaagctttttcgggtgca	SS-contig_46_46_12		1	46	73.85	12	46	423	FALSE	SS-contig_3102	45.36	10	44	502	TRUE	41016	16.5
agtagacagaataattaagtgcaagcccaagacgaactgg	SS-contig_46_185_146		1	46	71.29	146	185	423	FALSE	SS-contig_794	48.79	67	106	524	TRUE	61012	13.27
gcatgctatgcgcacgaaaggattcctgatccaac	SS-contig_47_731_697		1	47	72.7	697	731	774	FALSE	SS-contig_48	53.1	203	237	718	TRUE	1004	23.87
tctctagttgctcctttaccaatatcagctgcgagt	SS-contig_47_488_453		1	47	70.38	453	488	774	FALSE	SS-contig_1766	51.69	313	348	394	TRUE	1004	-6.09
agcagcagcagtacctcctgtagctaaatcaacaa	SS-contig_47_93_59		1	47	70.99	59	93	774	FALSE	SS-contig_345	48.62	182	216	561	TRUE	1006	1.57
gcagcaccaccggaagctaagttaccagcaaagaa	SS-contig_47_401_367		1	47	73.42	367	401	774	FALSE	SS-contig_1766	53.49	227	261	394	TRUE	1006	19.55
tcctctgtaaagaccaattggaccatcggatttagcaat	SS-contig_47_558_520		1	47	71.05	520	558	774	FALSE	SS-contig_1328	41.3	168	206	551	TRUE	1006	-7.55
atcttagcagtatcgaacattccaaagtaagcagcacg	SS-contig_47_629_592		1	47	70.36	592	629	774	FALSE	SS-contig_1714	38.86	179	216	223	TRUE	1010	-38.27
aatcgtcggccaggatgtttagtcgactcgctata	SS-contig_48_683_649		1	48	71.65	649	683	718	FALSE	SS-contig_910	43.55	274	308	457	FALSE	1006	17.92
acagtatcccatgggtatgaaaggattcctgaacca	SS-contig_48_240_205		1	48	70.5	205	240	718	FALSE	SS-contig_47	48.27	699	734	774	TRUE	1006	11.07
agaccaattggaccatcggatttagcaatcttaacaaga	SS-contig_48_54_16		1	48	70.01	16	54	718	FALSE	SS-contig_2783	41.26	368	406	506	FALSE	1006	9.99
accaccagtaccacggaaaacgttagaaagagctc	SS-contig_48_385_351		1	48	71.26	351	385	718	FALSE	SS-contig_1130	44.35	171	205	640	TRUE	1008	16.55
cttagcagtatcgaacattccaaagtaagcagcacggt	SS-contig_48_133_96		1	48	71.63	96	133	718	FALSE	SS-contig_106	40.13	85	122	518	TRUE	1010	-38.27
aacagtaacgacttgagcaataccccaggcagcga	SS-contig_48_205_171		1	48	73.91	171	205	718	FALSE	SS-contig_1539	44.06	128	162	273	TRUE	21008	-8.22
accatcgtggtgtattaaggatcttctcggtcgtt	SS-contig_49_51_17		1	49	70.45	17	51	1044	FALSE	SS-contig_3121	37.06	242	276	293	FALSE	1004	22.94
ggtttcagcttgtttaaaggtaacatctgtaactgcagc	SS-contig_49_838_800		1	49	70.09	800	838	1044	FALSE	SS-contig_1322	41.42	644	682	820	TRUE	1006	27.44
ttcaagttctggtttggattgaatgactggtctcatagc	SS-contig_49_274_236		1	49	70.34	236	274	1044	FALSE	SS-contig_50	47.82	179	217	298	TRUE	1014	23.25
atgtggtgcggaagcacgagttggatatccaagtc	SS-contig_49_763_729		1	49	73	729	763	1044	FALSE	SS-contig_180	46.88	651	685	949	FALSE	21004	39.29
cacgaagatcatcatcagtcatatccaaaacagctgga	SS-contig_49_683_646		1	49	70.03	646	683	1044	FALSE	SS-contig_3563	38.82	284	321	422	TRUE	21012	37.77
gagcagcttcagaagctccaactttatctccagtt	SS-contig_49_566_532		1	49	70.02	532	566	1044	FALSE	SS-contig_2618	44.56	334	368	616	TRUE	21016	34.69
tggaaccagcattgtcaacacctacatcaagaagtttt	SS-contig_50_101_64		1	50	70.58	64	101	298	FALSE	SS-contig_638	51.94	510	547	583	FALSE	41016	6.01
catagcaaaacgaatttcttgcatttgtttggaaccagc	SS-contig_50_130_92		1	50	70.16	92	130	298	FALSE	SS-contig_3563	51.15	134	172	422	TRUE	41020	35.88
tccaatacggactgatgatggattggcaccagatt	SS-contig_51_610_576		1	51	71.04	576	610	783	FALSE	SS-contig_2529	44.62	107	141	359	TRUE	1006	20.35
tgttcagcatattctctagcagtgctttcttcaacagc	SS-contig_51_468_431		1	51	70.52	431	468	783	FALSE	SS-contig_3534	46.83	341	378	397	TRUE	1016	26.77
agcagaggtttcaaggaatggtattcctaattgttcagc	SS-contig_51_499_461		1	51	70.44	461	499	783	FALSE	SS-contig_1699	43.34	17	55	358	TRUE	21016	35.93
ctgctacaggttgagatggtccaatacggactgat	SS-contig_51_629_595		1	51	70.7	595	629	783	FALSE	SS-contig_125	39.01	226	260	646	FALSE	41004	33.04
tggcaccagattgttgaagtggtcccatacgattt	SS-contig_51_587_553		1	51	71.55	553	587	783	FALSE	SS-contig_731	42.03	164	198	605	TRUE	41008	33.71
tggtacgaaatctttcttgaccagcagtatcccaga	SS-contig_51_260_225		1	51	70.54	225	260	783	FALSE	SS-contig_349	55.87	293	328	746	TRUE	41008	13.71
atcaccagccaaaacttcattcatactcgaacccaataaa	SS-contig_52_485_446		1	52	70.45	446	485	762	FALSE	SS-contig_152	44.97	450	489	1017	TRUE	61020	-12.04
attttgctactttaatgtcctcacgctaagactgccattt	SS-contig_52_435_396		1	52	70.53	396	435	762	FALSE	SS-contig_19	42.33	268	307	515	FALSE	61020	-2.02
ccacggtaataactagatgttctcgtgccgaattcg	SS-contig_53_460_425		1	53	70.2	425	460	596	FALSE	SS-contig_51	53.05	247	282	783	TRUE	1004	7.56
cgagtttggttaacattttcacaagcataacgggtgg	SS-contig_53_576_540		1	53	70.3	540	576	596	FALSE	SS-contig_51	57.69	360	396	783	TRUE	21012	-2.86
cacaagcataacgggtggatttctttgtaaccattgtt	SS-contig_53_557_520		1	53	70.02	520	557	596	FALSE	SS-contig_377	36.92	232	269	736	TRUE	41012	-2.86
tgtgcttttattgggttcgagtatgaatgaagttttggct	SS-contig_53_157_118		1	53	70.8	118	157	596	FALSE	SS-contig_52	70.8	440	479	762	FALSE	61020	-12.04
atggcagtcttagcgtgaggacattaaagtagcaaaataa	SS-contig_53_199_160		1	53	70.1	160	199	596	FALSE	SS-contig_19	41.19	266	305	515	TRUE	61020	-2.02
tcaccatctacaccttctcttgctgaagcttttgg	SS-contig_54_263_229		1	54	70.17	229	263	532	FALSE	SS-contig_1138	45.31	267	301	596	TRUE	21012	22.62
tctccttggaatgtatctgaagccccatcttcctc	SS-contig_54_299_265		1	54	70.56	265	299	532	FALSE	SS-contig_1418	40.83	463	497	628	TRUE	21016	19.56
gcttcttttactgcctgctcaattaaacgtttagcttgt	SS-contig_54_356_318		1	54	70.09	318	356	532	FALSE	SS-contig_3212	41.89	29	67	300	TRUE	61008	-4.68
accataagcacgagaatccccacatacaacaacagtat	SS-contig_55_922_885		1	55	70.96	885	922	946	FALSE	SS-contig_222	48.2	675	712	758	FALSE	21008	11.6
aacactagaaccaggatgacctgaagtagataaaggagg	SS-contig_55_436_398		1	55	70.09	398	436	946	FALSE	SS-contig_335	42.91	211	249	1084	TRUE	21008	31.19
aagagcagaaccaatcataccagcccataaaccaa	SS-contig_55_109_75		1	55	70.07	75	109	946	FALSE	SS-contig_674	41.5	509	543	601	TRUE	61008
accacagcagcagcagtaccataagcacgagaatc	SS-contig_55_939_905		1	55	72.96	905	939	946	FALSE	SS-contig_222	58.67	658	692	758	FALSE	61012
ctgatccaccactaactccggcatcatatccagcttg	SS-contig_56_268_232		1	56	72.61	232	268	500	FALSE	SS-contig_60	53.5	125	161	304	TRUE	1006	-12.14
tctttagcggatcctttacagaattgtacttcattgtgca	SS-contig_56_167_128		1	56	70.06	128	167	500	FALSE	SS-contig_59	50.06	123	162	444	TRUE	21012	15.05
agattcctttctctcctggtgtacctggtgttcct	SS-contig_56_457_423		1	56	71.42	423	457	500	FALSE	SS-contig_125	59.99	287	321	646	TRUE	21016	-2.34
ctcctggaaggcaacaagcatcacatgaacctcca	SS-contig_56_310_276		1	56	73.14	276	310	500	FALSE	SS-contig_286	55.58	379	413	757	TRUE	21016	-17.79
cagcgacaatagagaatgtaactgctgagtaggcaac	SS-contig_56_64_28		1	56	70.28	28	64	500	FALSE	SS-contig_1675	59.47	17	53	181	TRUE	41016	23.68
ttttggtcctggttgtcctggtttacctggttgtc	SS-contig_56_360_326		1	56	71.78	326	360	500	FALSE	SS-contig_57	60.61	390	424	527	TRUE	61008	3.52
tgatccaccactaactccggcatcatatccagcttga	SS-contig_57_268_232		1	57	73.13	232	268	527	FALSE	SS-contig_60	53.5	124	160	304	TRUE	1006	0.59
ctggaaggcaacaagcatcacatgaacctccagctga	SS-contig_57_308_272		1	57	74.5	272	308	527	FALSE	SS-contig_126	51.55	294	330	985	TRUE	21008	6.58
gaacagcgacaatagagaatgtaactgctgagtaggc	SS-contig_57_68_32		1	57	70.13	32	68	527	FALSE	SS-contig_1675	59.32	20	56	181	TRUE	21008	6.01
gtacaagtggttctgaaacagctggtgctcctggt	SS-contig_57_509_475		1	57	72.96	475	509	527	FALSE	SS-contig_125	60.23	89	123	646	TRUE	21016	10.74
tcatatccagcttgacgagcagttctgtttccaga	SS-contig_57_246_212		1	57	70.76	212	246	527	FALSE	SS-contig_60	60.47	104	138	304	TRUE	41016	23.36
tgaacctccagctgaggctgatccaccactaactc	SS-contig_57_286_252		1	57	73.41	252	286	527	FALSE	SS-contig_168	50.45	669	703	968	FALSE	41016	37.05
agctgaggctgatccaccactaactccggcatcat	SS-contig_58_282_248		1	58	74.83	248	282	906	FALSE	SS-contig_2339	46.75	355	389	398	TRUE	1008	10.74
tcctggtacaagtggttctgaaacagctggtgctc	SS-contig_58_654_620		1	58	72.79	620	654	906	FALSE	SS-contig_2792	53.31	335	369	497	FALSE	1016	10.74
ggttcacatggttgaactggtggttttcctgggtt	SS-contig_58_422_388		1	58	72.32	388	422	906	FALSE	SS-contig_126	60.36	405	439	985	TRUE	21012	38.21
gaaggcaacaagcatcacatgaacctccagctgag	SS-contig_58_310_276		1	58	72.39	276	310	906	FALSE	SS-contig_60	49.57	163	197	304	TRUE	21012	-9.29
tccggcatcatatccagcttgacgagcagttctgt	SS-contig_58_258_224		1	58	73.67	224	258	906	FALSE	SS-contig_60	59.38	111	145	304	TRUE	21012	12.94
atgtaactgctgagtaggcaacgaaacgataagctttaat	SS-contig_58_55_16		1	58	70.16	16	55	906	FALSE	SS-contig_59	60.59	5	44	444	TRUE	21012	23.68
agctgaggcagatccgccatttactccagcatcata	SS-contig_59_271_236		1	59	73.53	236	271	444	FALSE	SS-contig_60	52.73	134	169	304	TRUE	1010	26.93
catggttgaactggtggttttcctgggtttcctgg	SS-contig_59_405_371		1	59	72.51	371	405	444	FALSE	SS-contig_126	59.42	399	433	985	TRUE	21016	-9.79
ccagcatcatatccagcttgacgagcagttctgtt	SS-contig_59_246_212		1	59	71.61	212	246	444	FALSE	SS-contig_60	60.18	110	144	304	TRUE	41012	15.15
ctggaagacaacaagcatcacatgaacctccagct	SS-contig_59_302_268		1	59	71.79	268	302	444	FALSE	SS-contig_286	52.98	376	410	757	TRUE	41012	6.58
gcatggtggtggggtaactggttcacatggttgaa	SS-contig_59_430_396		1	59	73.47	396	430	444	FALSE	SS-contig_350	58.57	350	384	916	TRUE	61008	22.4
acagcgacaatagaaaagacaactgctgagtaagca	SS-contig_59_60_25		1	59	70.06	25	60	444	FALSE	SS-contig_58	56.17	36	71	906	TRUE	61008	38.51
taccgaggtatactataagttgtggtgcacgtggtt	SS-contig_60_284_249		1	60	70.3	249	284	304	FALSE	SS-contig_1170	47.37	246	281	511	FALSE	1004	-18.38
atctgccacttactccagcgtcatatccagtttgc	SS-contig_60_158_124		1	60	71.49	124	158	304	FALSE	SS-contig_58	52.21	237	271	906	TRUE	1008	-3.21
aagtgtgtttacttcagaccaaatgtgtttggctgattct	SS-contig_60_85_46		1	60	70.72	46	85	304	FALSE	SS-contig_58	53.25	159	198	906	TRUE	21012	37.08
tggtgcacgtggtttaatatattctcacgctttttctgg	SS-contig_60_262_224		1	60	70.83	224	262	304	FALSE	SS-contig_2404	47.76	245	283	503	FALSE	41012	22.77
cgtcatatccagtttgctgagcagttctgtttcca	SS-contig_60_140_106		1	60	70.42	106	140	304	FALSE	SS-contig_58	59.34	219	253	906	TRUE	41020	0.33
ctcgtgcaacaccacaagcatcacatgatcctcat	SS-contig_60_203_169		1	60	72.06	169	203	304	FALSE	SS-contig_59	55.86	271	305	444	TRUE	61008	19.43
actcagtttcaccgtggaacttttcgagatcgaca	SS-contig_61_403_369		1	61	71.01	369	403	1402	FALSE	SS-contig_2113	45.42	31	65	247	TRUE	1006	23.22
tcccaatcagattcaagatctcctttgcgaacagac	SS-contig_61_620_585		1	61	70.07	585	620	1402	FALSE	SS-contig_869	44.06	340	375	747	TRUE	1006	15.46
accagcagacaatccaaatttgccgtagtcatctt	SS-contig_61_183_149		1	61	70.41	149	183	1402	FALSE	SS-contig_3276	39.89	213	247	478	FALSE	1008	0.33
tcatcaggagcataatctgggttgtcaatttctggatg	SS-contig_61_926_889		1	61	70.17	889	926	1402	FALSE	SS-contig_247	42.57	324	361	667	TRUE	1008	-0.92
agtgcgcatatcgatgtatttgtaaaacactactgaccaa	SS-contig_61_42_3		1	61	70.14	3	42	1402	FALSE	SS-contig_1056	35.14	29	68	515	FALSE	1008	3.79
ccagatttgacttgccaaatatcaataccaacagcacc	SS-contig_61_989_952		1	61	70.12	952	989	1402	FALSE	SS-contig_2436	42.82	197	234	232	FALSE	1010	28.39
ggtcgccagtgtaatcaataaccttatcagatccagc	SS-contig_62_1481_1445		1	62	70.19	1445	1481	1744	FALSE	SS-contig_1016	38.68	427	463	537	TRUE	1004	-27.23
tgtagcatcaagtttagcgagtctaacagtagctcct	SS-contig_62_367_331		1	62	70.15	331	367	1744	FALSE	SS-contig_2698	51.29	193	229	328	TRUE	1004	6.69
gcagagtgtaatggcttagcagctggtccagtctt	SS-contig_62_531_497		1	62	72.73	497	531	1744	FALSE	SS-contig_750	45.59	54	88	184	TRUE	1006	10.74
ccaaattggtgcaagttgtttacaatgtccacacca	SS-contig_62_1324_1289		1	62	70.37	1289	1324	1744	FALSE	SS-contig_644	54.9	169	204	422	TRUE	1006	17.42
ggaatatcgtccatacttccagcgacttcaaggaaag	SS-contig_62_651_615		1	62	70.09	615	651	1744	FALSE	SS-contig_1744	43.75	2	38	515	TRUE	1008	24.69
agaaccacccttcttaccaccactttcaatgaagg	SS-contig_62_1537_1503		1	62	70.09	1503	1537	1744	FALSE	SS-contig_3229	44.5	201	235	394	TRUE	1010	19.56
taaaatgtaaccatcggcacgtcctgattgtcctg	SS-contig_63_595_561		1	63	70.32	561	595	707	FALSE	SS-contig_1134	44.97	468	502	743	TRUE	1004	-17.24
actgtcacgagcaatacccatactgagcctttctc	SS-contig_63_43_9		1	63	70.94	9	43	707	FALSE	SS-contig_712	38.3	71	105	336	FALSE	1004	-9.29
aagtggagttgcgtaatgtgattcataccattgtctgaa	SS-contig_63_385_347		1	63	70.17	347	385	707	FALSE	SS-contig_890	42.1	158	196	912	TRUE	1004	22.4
aaagcacgatgtttaatggcaccaccacggcatct	SS-contig_63_195_161		1	63	73.7	161	195	707	FALSE	SS-contig_407	50.86	234	268	544	TRUE	1006	6.23
ggacgcgtttaacaccgatcttagtattagaatttggacg	SS-contig_63_152_113		1	63	70.44	113	152	707	FALSE	SS-contig_2697	42.4	270	309	329	TRUE	1008	-2.34
tgttttacgtgtacacccttctgaagcccaagcaa	SS-contig_63_250_216		1	63	71.67	216	250	707	FALSE	SS-contig_2760	43.28	246	280	480	FALSE	1014	3.79
acgagaacacacgcttgtattctcagtactcctcc	SS-contig_64_1271_1237		1	64	70.59	1237	1271	1335	FALSE	SS-contig_2665	40.18	102	136	374	TRUE	1004	28.04
aggtggtatcagggtctagcttcaatgcttccaac	SS-contig_64_1135_1101		1	64	71.11	1101	1135	1335	FALSE	SS-contig_2045	43.77	145	179	448	TRUE	1004	15.15
agttattacgtggtcctctaaatccgcgtcttcca	SS-contig_64_364_330		1	64	70.42	330	364	1335	FALSE	SS-contig_3370	46.04	337	371	386	TRUE	1004	-17.73
ggaaaagactacgagtggagtaacggagtgttctaatagt	SS-contig_64_1216_1177		1	64	70.17	1177	1216	1335	FALSE	SS-contig_1194	38.33	689	728	744	FALSE	1004	1
cctctgcgagcattgtatgatttatagtcggccat	SS-contig_64_299_265		1	64	70	265	299	1335	FALSE	SS-contig_1030	43.71	240	274	387	FALSE	1006	-27.81
agactttggttcagagacacgagctggtctgcctt	SS-contig_64_807_773		1	64	73.57	773	807	1335	FALSE	SS-contig_3098	50.51	171	205	324	FALSE	1006	29.32
tggtgggtttcgacgaacgcttctacaatcatttc	SS-contig_65_751_717		1	65	70.64	717	751	1224	FALSE	SS-contig_2616	41.81	71	105	425	FALSE	1004	-8.75
attcacaaccgcgtccaatacttacatcttgaggtt	SS-contig_65_296_261		1	65	70.04	261	296	1224	FALSE	SS-contig_3011	42.24	319	354	582	FALSE	1004	-8.32
tggatcttcataacctccgttgtaacattgtatacctcct	SS-contig_65_676_637		1	65	70.17	637	676	1224	FALSE	SS-contig_2275	38.62	85	124	383	FALSE	1004	0.1
tgggaagcaacgttcggtttgattgaaatatcctct	SS-contig_65_913_878		1	65	70.26	878	913	1224	FALSE	SS-contig_2135	43.47	344	379	489	FALSE	1006	-3.86
tttctaagaagtgatctgggcgagttccaacatattgg	SS-contig_65_1061_1024		1	65	70.04	1024	1061	1224	FALSE	SS-contig_1254	41	166	203	586	FALSE	1006	26.96
atggaaaagaccaagagcgtggcaaacttcatgttg	SS-contig_65_346_311		1	65	71.42	311	346	1224	FALSE	SS-contig_3469	44.9	107	142	330	FALSE	1012	8.58
ccatgttgttggtgcccaagcatttggaaaatccc	SS-contig_66_475_441		1	66	72.3	441	475	971	FALSE	SS-contig_820	44.18	426	460	491	TRUE	1012	26.96
tggaaaatcccattgttctccagaaacctgaagtgat	SS-contig_66_451_415		1	66	70.09	415	451	971	FALSE	SS-contig_67	56.13	629	665	656	TRUE	21020	14.62
cctccaccagcaatatttaatgcacaaccagttgtg	SS-contig_66_639_604		1	66	70.14	604	639	971	FALSE							41008	37.54
gatctaaaacaactccatttgtccaaccaaacccttcttg	SS-contig_66_692_653		1	66	70.09	653	692	971	FALSE	SS-contig_2001	56.14	2	41	362	TRUE	41008	24.47
aaccaaacccttcttgaacaatatattcacctccacca	SS-contig_66_668_631		1	66	70.01	631	668	971	FALSE	SS-contig_2275	46.32	64	101	383	TRUE	61008	25.38
ttgttctccagaaacgtgaagtgatgttggtatcccac	SS-contig_67_653_616		1	67	71.51	616	653	656	FALSE	SS-contig_1755	41.78	410	447	498	TRUE	1010	3.88
gcgagaaccaccattgaacataaaattctcgttccac	SS-contig_67_245_209		1	67	70.02	209	245	656	FALSE							41008	28.8
cccaattactgaatgtgacattagcgagaaccacca	SS-contig_67_268_233		1	67	70.24	233	268	656	FALSE	SS-contig_2936	34.62	113	148	325	FALSE	61008	1.64
tgttggtatcccacctgcatattttaaaataccacgagt	SS-contig_67_629_591		1	67	70.02	591	629	656	FALSE	SS-contig_66	59.85	377	415	971	TRUE	61012	18.86
gctgcagcagcaagttcaccccataaaatttgttt	SS-contig_68_220_186		1	68	70.75	186	220	539	FALSE	SS-contig_1639	45.37	106	140	494	TRUE	41012	26.77
gacattgtcaatagtatcagatggctcgacctcaagagt	SS-contig_69_86_48		1	69	70.59	48	86	649	FALSE	SS-contig_71	54.53	37	75	471	TRUE	1006	-2.34
gcatacctccacgaagacggagaaccaagtgaaga	SS-contig_69_240_206		1	69	72.25	206	240	649	FALSE	SS-contig_71	59.88	195	229	471	TRUE	21008	35.24
acctccacgaagacggagaaccaagtgaagtgttg	SS-contig_69_464_430		1	69	72.63	430	464	649	FALSE	SS-contig_71	59.98	191	225	471	TRUE	21008	35.24
ttgtcaatggtatcagatggctcgacctcaagagt	SS-contig_69_538_504		1	69	70.52	504	538	649	FALSE	SS-contig_71	56.4	37	71	471	TRUE	21008	-2.34
acgttatcaatagtgtcagatggttcgacttcaagagtga	SS-contig_69_313_274		1	69	70.46	274	313	649	FALSE	SS-contig_70	59.69	43	82	907	TRUE	21008	0.22
acctcaagagtgattgtctttccggttaaagtcttaacg	SS-contig_69_58_20		1	69	70.01	20	58	649	FALSE	SS-contig_69	60.82	248	286	649	TRUE	41004	22.87
gtcagatggctcaacttcaagagtaatagttttgcctgt	SS-contig_70_68_30		1	70	70.29	30	68	907	FALSE	SS-contig_71	54.91	22	60	471	TRUE	1008	18.65
atccgtgtgaatggttaggtatgccatcttttagaaagag	SS-contig_70_728_689		1	70	70.02	689	728	907	FALSE	SS-contig_1628	44.21	276	315	485	TRUE	1014	29.39
cacgaagacgaagaaccaagtgaagagttgattccttc	SS-contig_70_228_191		1	70	70.48	191	228	907	FALSE	SS-contig_71	56.68	183	220	471	TRUE	21008	21.09
acttgacattgtcaatggtatcagatggctcaacttca	SS-contig_70_543_506		1	70	70.04	506	543	907	FALSE	SS-contig_71	52.06	42	79	471	TRUE	21008	28.15
acaaatatctgcatacctccacgaagacggagaactaa	SS-contig_70_475_438		1	70	70.4	438	475	907	FALSE	SS-contig_71	58.55	202	239	471	TRUE	21008	35.24
tcagatggctcaacttcaagggtaatagtttttccggt	SS-contig_70_523_486		1	70	71.09	486	523	907	FALSE	SS-contig_69	57.93	489	526	649	TRUE	41008	18.65
attgagccaatgtacggagggatggttcaataatacc	SS-contig_71_259_223		1	71	70.03	223	259	471	FALSE	SS-contig_166	42.58	31	67	325	FALSE	1004	12.97
caattggttgcacgtggtggaaggcgagcataaca	SS-contig_71_326_292		1	71	74.02	292	326	471	FALSE	SS-contig_1542	51.7	226	260	431	TRUE	1006	-12.77
gtctgatggctcgacttcaagagtgatagtcttacca	SS-contig_71_60_24		1	71	70.29	24	60	471	FALSE	SS-contig_1918	42.85	501	537	544	FALSE	1006	23.22
tgttgtaatcagaaagggtacggccatcctcaagt	SS-contig_71_178_144		1	71	70.88	144	178	471	FALSE	SS-contig_69	57.22	383	417	649	TRUE	21008	3.37
caaagataagacgttgttggtctggtgggattcct	SS-contig_71_133_99		1	71	70.04	99	133	471	FALSE	SS-contig_70	55.76	335	369	907	TRUE	41004	29.32
ggatggttcaataataccaccacgaagacggagaac	SS-contig_71_240_205		1	71	70.18	205	240	471	FALSE	SS-contig_70	56.55	441	476	907	TRUE	41004	39.87
gcagctgcggttggttcattgatgatacgtaaaac	SS-contig_72_611_577		1	72	70.25	577	611	978	FALSE	SS-contig_324	54.59	586	620	765	TRUE	1004	-6.09
tgcatcagtaacagtttgtccaagataagcctcagc	SS-contig_72_498_463		1	72	70.37	463	498	978	FALSE	SS-contig_3204	47.11	52	87	372	TRUE	1004	-18.38
acaggaataagttgtaccgagatcaataccgacagca	SS-contig_72_120_84		1	72	70.51	84	120	978	FALSE	SS-contig_324	50.07	90	126	765	TRUE	1004	3.79
tgtggattcatagcaacttgattcttagctgcatctcc	SS-contig_72_260_223		1	72	70.24	223	260	978	FALSE	SS-contig_3118	41.38	36	73	575	TRUE	1004	2.82
ccttgatcattagcaataatctcgacttttccgtgttgga	SS-contig_72_170_131		1	72	70.34	131	170	978	FALSE	SS-contig_324	42.43	137	176	765	TRUE	1004	2.48
ttgaattcaacttgaacctttgggcgtccaccatc	SS-contig_72_395_361		1	72	71.15	361	395	978	FALSE	SS-contig_298	46.04	701	735	856	TRUE	1006	13.27
cgagcacgtgtgatattggtgtagaagtcaattcca	SS-contig_73_356_321		1	73	70.09	321	356	1482	FALSE	SS-contig_72	53.61	939	974	978	TRUE	1004	15.42
gggctgatacattgaggataccgttggcatcaatat	SS-contig_73_925_890		1	73	70.03	890	925	1482	FALSE	SS-contig_103	45.43	930	965	1536	TRUE	1004	16.97
gattgttgtccttagtcatagcacgttcaccttcgt	SS-contig_73_817_782		1	73	70.06	782	817	1482	FALSE	SS-contig_105	47.02	178	213	440	TRUE	1004	22.6
gtccattttagcatcacggagagccttctcaactg	SS-contig_73_435_401		1	73	70.46	401	435	1482	FALSE	SS-contig_133	43.77	472	506	1289	TRUE	1006	21.09
tctcagcagattgatttccatcgagccaacgaagg	SS-contig_73_1219_1185		1	73	71.59	1185	1219	1482	FALSE	SS-contig_181	41.04	100	134	646	TRUE	1008	15.72
gagctgtcataacacctccggctgtttcaattcca	SS-contig_73_691_657		1	73	71.76	657	691	1482	FALSE	SS-contig_1563	49.28	43	77	256	TRUE	1008	27.44
tgtgaatgatggtatatcgacaacttgtctacgaacacga	SS-contig_74_355_316		1	74	70.57	316	355	472	FALSE	SS-contig_1707	52.75	349	388	523	TRUE	1006	15.56
catgttacgtctctttgtacgacctggtctacctcc	SS-contig_74_445_410		1	74	70.63	410	445	472	FALSE	SS-contig_1707	54.66	443	478	523	TRUE	1010	22.6
gttcacgagcagctttacggattttagcgagggtata	SS-contig_74_188_152		1	74	71.19	152	188	472	FALSE	SS-contig_1707	57.68	86	122	523	TRUE	21008	10.74
cttgatcaagacgttccttttcaaaaggacgacgagg	SS-contig_74_92_56		1	74	70.75	56	92	472	FALSE	SS-contig_909	47.53	451	487	498	TRUE	41012	37.07
tcaaaacacgagcatgatggatagatttggctaatccaag	SS-contig_74_299_260		1	74	70.59	260	299	472	FALSE	SS-contig_1707	56.04	293	332	523	TRUE	41012	39.13
ttggatctttctcttcaagagtaagaagttcacgagcagc	SS-contig_74_215_176		1	74	71.16	176	215	472	FALSE	SS-contig_1707	55.88	110	149	523	TRUE	41012	22.62
tgtgaatgatggtatatcgacaacttgtctacgaacacga	SS-contig_75_479_440		1	75	70.57	440	479	810	FALSE	SS-contig_1707	52.75	349	388	523	TRUE	1006	15.56
atcttctggacggagaccaagaacataatcgagct	SS-contig_75_347_313		1	75	70.35	313	347	810	FALSE	SS-contig_1707	52.74	222	256	523	TRUE	1010	13.27
gaggacaacgtttaatctattcgtcatcttcagctccag	SS-contig_75_633_595		1	75	70.06	595	633	810	FALSE	SS-contig_114	43.52	370	408	593	TRUE	1012	14.53
catgttacgtctctttgtacgacctggtctacctcc	SS-contig_75_569_534		1	75	70.63	534	569	810	FALSE	SS-contig_1707	54.66	443	478	523	TRUE	1014	22.6
gtaagaagttcacgagcagctttacggattttagcga	SS-contig_75_220_184		1	75	70.33	184	220	810	FALSE	SS-contig_1707	56.81	93	129	523	TRUE	21008	10.74
ttgggtttgaagacgacgttctaagaaatcttctggac	SS-contig_75_374_337		1	75	70.11	337	374	810	FALSE	SS-contig_1707	41.19	246	283	523	TRUE	21012	17.77
tcttggcgtatgggttaagcttgttcatagcagcg	SS-contig_76_1007_973		1	76	71.88	973	1007	1121	FALSE	SS-contig_1455	39.73	444	478	903	TRUE	1004	19.55
gcaacattaactttacggtgccatctacggtaaactttca	SS-contig_76_363_324		1	76	70.79	324	363	1121	FALSE	SS-contig_3163	41.69	248	287	497	TRUE	1004	14.93
acaagagatactcctgggatgttacggaaagcacg	SS-contig_76_699_665		1	76	70.92	665	699	1121	FALSE	SS-contig_2856	42.39	117	151	504	FALSE	1006	0.1
tgtccaccacggcacatgttaccgaaagctccttg	SS-contig_76_309_275		1	76	74.62	275	309	1121	FALSE	SS-contig_1600	54.24	260	294	310	TRUE	1006	27.93
ggactcttggaatacgagcaacagcacgtccagtt	SS-contig_76_248_214		1	76	72.84	214	248	1121	FALSE	SS-contig_27	44.9	618	652	1007	TRUE	1010	18.56
tgaccaaacaatgagacgtccaacatgaccacctgg	SS-contig_76_769_734		1	76	73.08	734	769	1121	FALSE	SS-contig_1427	46.49	60	95	617	FALSE	1010	3.88
aagtttctgtctgccctgattcctcgtgccgaatt	SS-contig_77_36_2		1	77	72.89	2	36	483	FALSE	SS-contig_2020	50.27	2	36	478	TRUE	1008	16.16
accaacaccagtatcaatgattgtaagtgttcgttcagct	SS-contig_77_269_230		1	77	71.4	230	269	483	FALSE	SS-contig_941	47.62	405	444	720	TRUE	1010	12.97
taagagcttggtaacgaatcttatccaaagcatcagagga	SS-contig_77_171_132		1	77	70.54	132	171	483	FALSE	SS-contig_992	39.65	226	265	780	TRUE	1010	16.27
acctcctgcagaagactcccacatataacattcatca	SS-contig_77_482_446		1	77	70.41	446	482	483	FALSE	SS-contig_78	56.9	501	537	1960	TRUE	21012	-59.34
agagcctccataaaagctttagttccagactttgcaatag	SS-contig_77_343_304		1	77	70.29	304	343	483	FALSE	SS-contig_828	37.63	618	657	788	TRUE	21012	15.15
actgagcaatttcagcttggaatgcaaaagtttctgt	SS-contig_77_63_27		1	77	70.12	27	63	483	FALSE	SS-contig_78	58.05	82	118	1960	TRUE	21016	26.39
atcccattgtagttgagtcacgtaatgcttgggct	SS-contig_78_1847_1813		1	78	71.24	1813	1847	1960	FALSE	SS-contig_429	54.1	3	37	453	TRUE	1004	-7.55
ggaatgcgaatgtttctactggtcctgtgtcaacc	SS-contig_78_100_66		1	78	70.74	66	100	1960	FALSE	SS-contig_537	39.09	8	42	712	FALSE	1004	10.61
ttgagcaacacaatactcgtcaattgggtcaaccat	SS-contig_78_1564_1529		1	78	70.52	1529	1564	1960	FALSE	SS-contig_2330	43.81	287	322	369	FALSE	1004	18.49
tggagattcttcgagtctgttagaaacgacaaccttttg	SS-contig_78_1756_1718		1	78	70.1	1718	1756	1960	FALSE	SS-contig_521	40.72	259	297	761	TRUE	1004	16.5
tcaccagaagcggaggtacggtaacgaaggaattc	SS-contig_78_1383_1349		1	78	72.24	1349	1383	1960	FALSE	SS-contig_2080	42.98	285	319	454	FALSE	1006	10.61
cgagttacttcaggatcgttgtgttcagtgattgtga	SS-contig_78_578_542		1	78	70.01	542	578	1960	FALSE	SS-contig_650	40.69	3	39	807	FALSE	1006	2.82
tcgaagagttccaagcatatcagactaagattttcgcg	SS-contig_79_396_359		1	79	70.01	359	396	508	FALSE	SS-contig_78	51.59	1205	1242	1960	TRUE	1004	-12.55
agacgttcaatagtagatcatctgagtcgacacctcca	SS-contig_79_317_280		1	79	70.9	280	317	508	FALSE	SS-contig_2529	37.26	170	207	359	TRUE	1004	-2.34
ttcccaatcgttagtaaggcatatgtagaacacagcgt	SS-contig_79_85_48		1	79	70.85	48	85	508	FALSE	SS-contig_178	36.96	73	110	728	TRUE	1004	-0.64
agcgaattgttcataccatatcctgcagatatcggc	SS-contig_79_448_413		1	79	70.09	413	448	508	FALSE	SS-contig_78	53.42	1259	1294	1960	TRUE	1006	18.84
ccatgatgcagacacgtcggacgtaaagctttctt	SS-contig_79_236_202		1	79	71.87	202	236	508	FALSE	SS-contig_1034	38.86	142	176	524	FALSE	1008	28.2
tgcaagttgctctatgtctgtcacttcttcatgaacac	SS-contig_79_502_465		1	79	70.43	465	502	508	FALSE	SS-contig_78	49.38	1311	1348	1960	TRUE	1012	2.82
tcagatgggattggagtgacatcctcaatacgtcc	SS-contig_80_419_385		1	80	70.6	385	419	592	FALSE	SS-contig_1716	53.7	248	282	322	TRUE	1004	27.07
tggtcctaagctaataactggttgctcctcacgaa	SS-contig_80_63_29		1	80	70.49	29	63	592	FALSE	SS-contig_2895	42.4	75	109	538	TRUE	1004	1.93
atcttgagcagcaagcatagcagcatatggagatgattc	SS-contig_80_246_208		1	80	71.67	208	246	592	FALSE	SS-contig_947	50.13	454	492	805	FALSE	1008	20.32
agatcggttacatggacaaatgtatcgttgaatgatgca	SS-contig_80_146_108		1	80	70.22	108	146	592	FALSE	SS-contig_2935	43.12	136	174	353	FALSE	1010	28.6
acgtccaattttcataccagaacgtgctaaggcac	SS-contig_80_390_356		1	80	70.72	356	390	592	FALSE	SS-contig_1716	53.58	219	253	322	TRUE	21008	39.29
ggttgctcctcacgaactttacctttacggttagac	SS-contig_80_44_9		1	80	70.17	9	44	592	FALSE	SS-contig_2231	38.67	27	62	377	TRUE	41004	5.88
ttcaacgaccttggcggcacgagtaagtctatcac	SS-contig_81_163_129		1	81	72.61	129	163	614	FALSE	SS-contig_582	45.4	138	172	421	TRUE	1004	-10.55
acgttcaataatctcttcggcttttggtccacgaa	SS-contig_81_295_261		1	81	70.23	261	295	614	FALSE	SS-contig_355	42.99	322	356	799	TRUE	1004	24.33
acgacgaattccgaatgaacgaattgtgtaacgagc	SS-contig_81_232_197		1	81	70.82	197	232	614	FALSE	SS-contig_1344	41.28	350	385	640	FALSE	1004	27.88
tgctcagcaattccaaatccgaagttaccagtgtc	SS-contig_81_375_341		1	81	70.62	341	375	614	FALSE	SS-contig_506	40.16	351	385	687	TRUE	1006	0.33
acgtctgcggtaattagaacgagtgacttttggtc	SS-contig_81_610_576		1	81	70.08	576	610	614	FALSE	SS-contig_3488	36.27	341	375	433	FALSE	1008	-4.26
tcaatgcagagtttggcaattttgatatccctcattgga	SS-contig_81_108_70		1	81	70.69	70	108	614	FALSE	SS-contig_1116	42.67	90	128	652	FALSE	1008	23.68
tttcattgtctctggaaggtccaaacttgcagacg	SS-contig_82_407_373		1	82	70.55	373	407	548	FALSE	SS-contig_1601	44.32	256	290	415	FALSE	1008	20.79
ccacatcccatatcagtggttgctttccataccat	SS-contig_82_342_308		1	82	70.15	308	342	548	FALSE	SS-contig_97	53.01	1174	1208	1355	TRUE	21008	36.79
aacatttctctattttcttgagcagacttctcggccca	SS-contig_82_162_125		1	82	71.19	125	162	548	FALSE	SS-contig_103	41.99	1055	1092	1536	TRUE	41008	-2.34
aactttttgtgctccttgtgcaaaaccacatccca	SS-contig_82_367_333		1	82	71.48	333	367	548	FALSE	SS-contig_2387	45.06	254	288	524	TRUE	41012	31.07
cggcccatttttgagcagcatcaacagcatctttg	SS-contig_82_131_97		1	82	72.26	97	131	548	FALSE	SS-contig_2857	46.17	319	353	491	TRUE	41016	22.4
tccaaacttgcagacgacaaaaactttttgtgctcc	SS-contig_82_388_353		1	82	70.49	353	388	548	FALSE							41016	32.13
actagatatgatcaagggattcacaacgcccgcta	SS-contig_83_851_817		1	83	70.46	817	851	1057	FALSE	SS-contig_440	43.34	655	689	1089	FALSE	1004	16.16
tagtccctgcttcacaatgatatcttggtggagct	SS-contig_83_307_273		1	83	70.51	273	307	1057	FALSE	SS-contig_285	44.35	755	789	1017	TRUE	1008	-3.86
tggtaccacggcaagcttctgtgttaatttcaaga	SS-contig_83_382_348		1	83	70.27	348	382	1057	FALSE	SS-contig_1430	42.08	251	285	500	TRUE	1008	-2.86
tccaaggtctggtaaatcacgacatctaccatcataca	SS-contig_83_120_83		1	83	70.18	83	120	1057	FALSE	SS-contig_1515	42.14	232	269	575	TRUE	21004	32.72
ccacgtggatattcaccccatgtatgtgttgtcat	SS-contig_83_587_553		1	83	70.15	553	587	1057	FALSE	SS-contig_335	50.07	748	782	1084	TRUE	21008	10.93
ccttggaaacgtacaaataatctccatttaccacgtgga	SS-contig_83_617_579		1	83	70.3	579	617	1057	FALSE							41008	36.22
agcaacaactccgtcagtagtagtataagcacctcc	SS-contig_84_770_735		1	84	70.44	735	770	889	FALSE	SS-contig_2529	43.19	243	278	359	TRUE	1004	1
ccgatggcgaaaagtctaagaacatatccatcagttgt	SS-contig_84_454_417		1	84	70.15	417	454	889	FALSE	SS-contig_2317	38.55	180	217	487	FALSE	1004	8.62
aaccatcttggcacggatagcacgtacttgggaag	SS-contig_84_539_505		1	84	72.86	505	539	889	FALSE	SS-contig_3566	42.16	180	214	214	FALSE	1006	22.6
accattctttacgggtgaagggatcgatgatcttct	SS-contig_84_123_88		1	84	70.5	88	123	889	FALSE	SS-contig_3209	49.1	55	90	202	FALSE	1006	16.5
tccgtggaagtttgtaagaacattacgtccttgaacg	SS-contig_84_338_302		1	84	70.3	302	338	889	FALSE	SS-contig_72	38.89	639	675	978	TRUE	1006	18.56
agcaacattagcttgaataagggtgtgccatttcttaaca	SS-contig_84_410_371		1	84	70.73	371	410	889	FALSE	SS-contig_723	41.69	700	739	791	TRUE	1008	19.55
aatatctccgacggcgtgtccagaacgaccaaaac	SS-contig_85_359_325		1	85	72.94	325	359	532	FALSE	SS-contig_910	47.9	290	324	457	FALSE	1004	22.6
tacgaagcttacgagcagtacagatacccttggcc	SS-contig_85_57_23		1	85	71.99	23	57	532	FALSE	SS-contig_2467	39.45	370	404	538	TRUE	1004	10.74
acacgaacacacttacgaatagcagagtttggttgt	SS-contig_85_229_194		1	85	70.13	194	229	532	FALSE	SS-contig_1314	42.16	68	103	574	TRUE	1006	-17.44
agagatacattggcaactttgacaatcttgaaacggact	SS-contig_85_403_365		1	85	70.3	365	403	532	FALSE	SS-contig_547	41.51	443	481	578	FALSE	1008	15.42
acgattcctttagccatacaagctcctccaaatgg	SS-contig_85_166_132		1	85	70.18	132	166	532	FALSE	SS-contig_73	43.31	1330	1364	1482	TRUE	1012	19.55
ccaaatggatcggacttccagcgagttccaatatg	SS-contig_85_139_105		1	85	70.58	105	139	532	FALSE	SS-contig_2008	41.07	301	335	409	FALSE	21008	37.77
tgtagtcttactgaacctaggcgttgcaagcttca	SS-contig_86_803_769		1	86	70.83	769	803	871	FALSE	SS-contig_3003	40.7	142	176	493	FALSE	1004	-8.75
ccaacaatagctgtacatccggtgtgttgagcaaa	SS-contig_86_315_281		1	86	70.75	281	315	871	FALSE	SS-contig_476	46.68	432	466	839	TRUE	1004	13.09
gcctcagcgacagcttgatgatcaagacgtggatc	SS-contig_86_423_389		1	86	73.18	389	423	871	FALSE	SS-contig_2183	44.44	429	463	542	FALSE	1004	26.28
agctctttgagcgtatgggcgtccagagacaacac	SS-contig_86_271_237		1	86	74.11	237	271	871	FALSE	SS-contig_3356	48.11	177	211	335	TRUE	1006	24.6
caccatcagcacgacgagcatgaatataggattcc	SS-contig_86_149_115		1	86	70.23	115	149	871	FALSE	SS-contig_2525	46.87	500	534	545	TRUE	1006	11.53
ctggattctcaatagcagcaaaggcacgtgcagct	SS-contig_86_227_193		1	86	73.63	193	227	871	FALSE	SS-contig_948	47.95	308	342	537	FALSE	1008	23.68
ctgtgttccgttagctggataagcgatgttcaact	SS-contig_87_53_19		1	87	70.23	19	53	795	FALSE	SS-contig_2275	37.53	79	113	383	FALSE	1004	12.94
cgaacagatttgcgtttacgttctccagcacgacg	SS-contig_87_307_273		1	87	72.49	273	307	795	FALSE	SS-contig_2802	50.73	191	225	367	TRUE	1006	22.6
acacgttttccattgctaactgttcttggaagtacgt	SS-contig_87_517_481		1	87	70.37	481	517	795	FALSE	SS-contig_1551	43.96	421	457	512	TRUE	1006	27.88
acgtttaagtctatctgatgtgatcaaacgttggacacg	SS-contig_87_566_528		1	87	70.23	528	566	795	FALSE	SS-contig_2809	41.24	154	192	430	FALSE	1006	27.06
acagatacatcagtaagtcctggaatttcggcgtct	SS-contig_87_400_365		1	87	70.51	365	400	795	FALSE	SS-contig_2802	53.1	283	318	367	TRUE	1010	-3.21
tttcctccagtaagacgaagaacgtatcctttccattcat	SS-contig_87_181_142		1	87	70.62	142	181	795	FALSE	SS-contig_2802	45.66	60	99	367	TRUE	1010	16.55
ttagcaagtgtagcagtttgtccaacggcagatgt	SS-contig_88_715_681		1	88	71.66	681	715	1031	FALSE	SS-contig_2602	47.77	192	226	426	TRUE	1004	-8.32
cttctgtacgtcctccacgagcggatccgaatcca	SS-contig_88_93_59		1	88	74.56	59	93	1031	FALSE	SS-contig_3563	50.69	290	324	422	TRUE	1004	22.27
tcccagtgagtttggtatggagtcttatcaagttcagt	SS-contig_88_823_786		1	88	70.31	786	823	1031	FALSE	SS-contig_2604	39.39	10	47	406	FALSE	1004	13.27
aggtgatcgatgatttcgtactcctttattggaagagca	SS-contig_88_301_263		1	88	70.63	263	301	1031	FALSE	SS-contig_2137	38.17	202	240	525	TRUE	1008	13.69
gcgaactgggataatggcaagttttgcagtaataatagc	SS-contig_88_509_471		1	88	70.13	471	509	1031	FALSE	SS-contig_2529	41.92	239	277	359	FALSE	1008	22.9
cctcttggtgctggaataagtcttactaaaactgaagca	SS-contig_88_613_575		1	88	70.01	575	613	1031	FALSE	SS-contig_2830	45.02	7	45	412	TRUE	1008	-1.31
atcctgtgcgaagtgggataatggcaagttttgca	SS-contig_89_196_162		1	89	72.21	162	196	271	FALSE	SS-contig_3090	44.27	445	479	509	TRUE	1006	22.9
agctacaacagcattaaaacgagtacgtcgcccgg	SS-contig_89_76_42		1	89	73.05	42	76	271	FALSE	SS-contig_1864	38.92	411	445	511	FALSE	1006	14.53
acttcagcacatattcctgttacttgacatggaattgtgt	SS-contig_89_264_225		1	89	70.25	225	264	271	FALSE	SS-contig_88	53.11	544	583	1031	TRUE	1008	25.68
agcgaatagctgtacctacttcttctgagcatataagtcc	SS-contig_89_146_107		1	89	70.22	107	146	271	FALSE	SS-contig_88	54.78	429	468	1031	TRUE	1010	12.94
gagtaccaagtctttgatccccaatatcctgtgcg	SS-contig_89_221_187		1	89	70.09	187	221	271	FALSE	SS-contig_88	55.37	507	541	1031	TRUE	21008	-10.55
tgcagtacataatagctccagcgaatagctgtacct	SS-contig_89_165_130		1	89	70.28	130	165	271	FALSE	SS-contig_754	35.72	352	387	638	TRUE	41004	39.14
ggtcattagcagcgctatacttttcgtgatttactccc	SS-contig_90_472_435		1	90	70.41	435	472	660	FALSE	SS-contig_91	54.78	125	162	852	TRUE	1004	13.72
accagttgattcaacaatataatgtgctccggcagc	SS-contig_90_336_301		1	90	70.93	301	336	660	FALSE	SS-contig_49	42.88	749	784	1044	TRUE	1006	15.19
tcttccaattcttccgaatccattaattccaacagttggt	SS-contig_90_69_30		1	90	70.34	30	69	660	FALSE	SS-contig_1318	42.81	303	342	495	FALSE	1008	16.16
actttcttggctcctcctttcatatgagcggaagc	SS-contig_90_392_358		1	90	71.54	358	392	660	FALSE	SS-contig_91	45.82	48	82	852	TRUE	1020	29.04
cggatggtccatcaccagtcttttgggtagctgtt	SS-contig_90_616_582		1	90	72.79	582	616	660	FALSE	SS-contig_3335	40.93	16	50	586	TRUE	21008	35.25
cggcagctccccattgaatctcagctgggtctcta	SS-contig_90_307_273		1	90	74.93	273	307	660	FALSE	SS-contig_1328	41.31	98	132	551	TRUE	21012	35.16
ctggtactgatgtaagagatcaagtcaacaacacgattgg	SS-contig_91_730_691		1	91	70.22	691	730	852	FALSE	SS-contig_1582	52.15	236	275	379	TRUE	1004	23.08
tggagttggtacacggaaagccattcctgtaagtt	SS-contig_91_443_409		1	91	71.14	409	443	852	FALSE	SS-contig_1203	43.5	173	207	449	TRUE	1006	26.24
tgacaacagccttaatttgatccattgtagctggtct	SS-contig_91_516_480		1	91	70.05	480	516	852	FALSE	SS-contig_1582	54.43	25	61	379	TRUE	1006	13.27
ggtcttcagtgtatgcaaggactcctttcattggt	SS-contig_91_567_533		1	91	70.07	533	567	852	FALSE	SS-contig_1582	51.39	78	112	379	TRUE	1008	13.05
tgagcggcacctcttccatctctccataatttaccag	SS-contig_91_340_304		1	91	72.17	304	340	852	FALSE	SS-contig_571	49.52	509	545	878	TRUE	1014	-6.97
acagctttagctgcaccagtcgaagctggaataat	SS-contig_91_379_345		1	91	71.49	345	379	852	FALSE	SS-contig_994	47.77	262	296	605	FALSE	21008	38.66
gtgggaaactcattgtcacgttgccgttaactcgt	SS-contig_92_44_10		1	92	72.11	10	44	1187	FALSE	SS-contig_2136	38.02	529	563	612	TRUE	1006	14.53
ccattacgtatattagcggacacctgacaaaatcgtgg	SS-contig_92_1106_1069		1	92	70.38	1069	1106	1187	FALSE	SS-contig_282	39.23	16	53	907	FALSE	1006	-2.86
ctccagtgtacattaaagtagcacgtggaacaacttca	SS-contig_92_857_820		1	92	70.1	820	857	1187	FALSE	SS-contig_43	45.22	60	97	1099	TRUE	1006	7.98
atcctttaattcctttatcacttgttggtgggccatgg	SS-contig_92_365_328		1	92	70.71	328	365	1187	FALSE	SS-contig_2695	43.57	188	225	356	FALSE	21008	3.88
gcctcttcagtacaatctgcatcacttacttccttatccc	SS-contig_92_288_249		1	92	71.11	249	288	1187	FALSE	SS-contig_2673	41.02	55	94	551	TRUE	21008	-3.21
acgtggaacaacttcatcccggaataattgaccaa	SS-contig_92_835_801		1	92	70.21	801	835	1187	FALSE	SS-contig_1344	44.16	346	380	640	TRUE	41008	7.23
agtagcaccatatccgcttgatggagtagcagtat	SS-contig_93_427_393		1	93	70.18	393	427	1119	FALSE	SS-contig_1169	44.21	407	441	747	TRUE	1004	29.39
atcaattcataatgaccgaccggtattgcgaacgg	SS-contig_93_1117_1083		1	93	70.5	1083	1117	1119	FALSE	SS-contig_910	39.57	285	319	457	FALSE	1004	25.8
gtccttgtggtccaagagttgcaataagtcttcct	SS-contig_93_851_817		1	93	70.02	817	851	1119	FALSE	SS-contig_1667	47.17	24	58	336	TRUE	1006	20.32
tggtccttgatgacatgtacaacaagtagcagctg	SS-contig_93_511_477		1	93	70.13	477	511	1119	FALSE	SS-contig_1686	54.41	18	52	226	TRUE	1006	8.18
ttgtttaccttctggtcctggagtacctggatctc	SS-contig_93_979_945		1	93	70.23	945	979	1119	FALSE	SS-contig_285	52.49	826	860	1017	TRUE	1008	12.97
actgatgccataactgcaactgttgagacagcaat	SS-contig_93_162_128		1	93	70.54	128	162	1119	FALSE	SS-contig_695	53.39	126	160	657	TRUE	1008	25.46
aggcaacttctggtctcatataataagcagccaaagac	SS-contig_94_183_146		1	94	70.11	146	183	591	FALSE	SS-contig_1220	38.96	210	247	432	TRUE	1008	-10.32
agtgacaaatcttccgatttcttcaatggaacgagtttgt	SS-contig_94_500_461		1	94	70.54	461	500	591	FALSE	SS-contig_2529	40.99	239	278	359	TRUE	1010	24.43
agccaaagacatgtaggcatgtgaagcattcaact	SS-contig_94_155_121		1	94	70.6	121	155	591	FALSE	SS-contig_494	39.98	553	587	637	TRUE	21008	36.13
cgaaaaagtcttcaccaattccagagccgagtctc	SS-contig_94_543_509		1	94	70.49	509	543	591	FALSE	SS-contig_1315	35.66	541	575	604	FALSE	41012	-6.97
cctcctcagattgcttcaaaaaccactttgcaaca	SS-contig_94_225_191		1	94	70.01	191	225	591	FALSE							41012	17.93
aaccactttgcaacattttctaaggcaacttctggtc	SS-contig_94_205_169		1	94	70.08	169	205	591	FALSE	SS-contig_869	46.07	246	282	747	TRUE	41012	22.9
aatggcataccaggctcatcaagtttatcacgctc	SS-contig_95_819_785		1	95	70.46	785	819	1009	FALSE	SS-contig_913	47.61	471	505	689	TRUE	1004	3.88
gcttgactggtggtttaggtctaggtctaggtctag	SS-contig_95_470_435		1	95	70.02	435	470	1009	FALSE	SS-contig_95	53.88	429	464	1009	TRUE	1004	15.28
aggagactcgagagaagcatcaggtacatctgtttc	SS-contig_95_688_653		1	95	70.29	653	688	1009	FALSE	SS-contig_490	40.97	137	172	842	TRUE	1006	-3.21
tgtgaaacagttgaagtgcttacaccaaccaatgaca	SS-contig_95_165_129		1	95	70.71	129	165	1009	FALSE	SS-contig_3105	43.69	105	141	234	TRUE	1006	15.56
caagaagtggaagttcctctctgggctcaggtaaa	SS-contig_95_758_724		1	95	70.82	724	758	1009	FALSE	SS-contig_1629	44.94	212	246	400	TRUE	1014	3.37
cgtggttctactacttcatcggattcaggagactcg	SS-contig_95_714_679		1	95	70.47	679	714	1009	FALSE							21008	-71.79
acggccaaatcttaagaaattttgatgttccgatctacca	SS-contig_96_360_321		1	96	70.42	321	360	948	FALSE	SS-contig_310	37.92	355	394	898	TRUE	1012	14.95
tcaacagccttcttatccattggttgtggaatgaca	SS-contig_96_302_267		1	96	70.16	267	302	948	FALSE	SS-contig_131	43.64	418	453	527	TRUE	21012	37.77
ggctgctggtgagcgtccaaaacgtaaaaagttagtat	SS-contig_96_624_587		1	96	72.05	587	624	948	FALSE	SS-contig_1	48.31	399	436	710	FALSE	41008	19.55
tctggttgttgacggtagttacgatcaaaaacatcctc	SS-contig_96_671_634		1	96	70.13	634	671	948	FALSE	SS-contig_3284	44.01	163	200	490	TRUE	41012	13.46
gacactgatcatctaatacaccttcagctgaaagagaagc	SS-contig_96_199_160		1	96	70.02	160	199	948	FALSE	SS-contig_3161	42.82	271	310	564	TRUE	41016	19.56
tcaacagcgtcattaggatcccaagcattagaacc	SS-contig_97_1097_1063		1	97	70.1	1063	1097	1355	FALSE	SS-contig_2363	41.53	260	294	415	TRUE	1004
aggtctcaaaacattgtcccttaaagttttctcgtcact	SS-contig_97_1305_1267		1	97	70.09	1267	1305	1355	FALSE	SS-contig_2279	38.08	212	250	424	TRUE	1010	19.78
cgataattaggttcaggaccaaggccacatccaat	SS-contig_97_1232_1198		1	97	70.08	1198	1232	1355	FALSE	SS-contig_2869	45.62	296	330	412	TRUE	1012	5.88
tggtgattcagttgatgtagacgttgctacggtaga	SS-contig_97_756_721		1	97	70.36	721	756	1355	FALSE	SS-contig_98	60.36	209	244	414	TRUE	21004	15.07
agacgttgttacggtggatttaattgttccaatggttgt	SS-contig_97_549_511		1	97	70.71	511	549	1355	FALSE	SS-contig_97	55.33	700	738	1355	TRUE	21004	36.22
acaaattctcggttatttggattacaaactgggttgtcgt	SS-contig_97_1169_1130		1	97	70.6	1130	1169	1355	FALSE	SS-contig_764	37.86	216	255	784	TRUE	21008	30.68
tgttggtgattcagttgatgtagtcgttgttgctgtcg	SS-contig_98_151_114		1	98	71.9	114	151	414	FALSE	SS-contig_1217	50.92	81	118	575	TRUE	61004	-58.13
gttgctgtcgttgtagttgttgttggtgattcagttga	SS-contig_98_171_134		1	98	71.04	134	171	414	FALSE	SS-contig_321	52.72	92	129	700	TRUE	61004	-85.59
ggtgattcagttgatgtagtcgttgttactgtcgttgt	SS-contig_98_243_206		1	98	70.17	206	243	414	FALSE	SS-contig_1217	46.49	77	114	575	TRUE	61004	1
ggtgattcagttgatgtagtcgttgttactgtcgttgt	SS-contig_98_339_302		1	98	70.17	302	339	414	FALSE	SS-contig_1217	46.49	77	114	575	TRUE	61004	1
tgctgtcgttgtagttgttgttggtgattcagttgatg	SS-contig_98_265_228		1	98	70.95	228	265	414	FALSE	SS-contig_321	52.72	90	127	700	TRUE	61004	-85.59
agtttttgttggtgtttgagttgatgtagtcgttgctaca	SS-contig_98_109_70		1	98	70.7	70	109	414	FALSE	SS-contig_97	59	726	765	1355	TRUE	61008	33.33
ttctccatgccgctgtcacaactgtatgccaagga	SS-contig_99_129_95		1	99	74.16	95	129	651	FALSE	SS-contig_2308	41.81	83	117	152	TRUE	1004	-62.03
cgtcaaccccagttacacttacacttaatggattaggg	SS-contig_99_171_134		1	99	70	134	171	651	FALSE	SS-contig_3555	42.98	301	338	544	FALSE	21008	-1.31
cttaatggattagggtactttctccatgccgctgtc	SS-contig_99_148_113		1	99	70.17	113	148	651	FALSE	SS-contig_191	38.32	244	279	1003	TRUE	41008	30.92
caactgtatgccaaggatggtcaaatacatattcctctgt	SS-contig_99_111_72		1	99	70.09	72	111	651	FALSE	SS-contig_2220	36.64	47	86	368	FALSE	41008	11.32
accgaatgtttaacaacccattctaaacctttccttcct	SS-contig_99_556_518		1	99	70.27	518	556	651	FALSE	SS-contig_1932	40.39	65	103	667	TRUE	61012	31.82
atggttcaacagagacattggcagcctttaagagg	SS-contig_100_199_165		1	100	70.44	165	199	550	FALSE	SS-contig_1688	46.12	203	237	593	TRUE	1008	0.92
ggagataagtccagcaacatcaactcctgaaaggg	SS-contig_100_258_224		1	100	70.1	224	258	550	FALSE	SS-contig_725	44.62	318	352	547	TRUE	1014	4.85
gtcagcggtgatggaaacatcttcatcttgaagga	SS-contig_100_153_119		1	100	70.18	119	153	550	FALSE	SS-contig_101	53.04	42	76	328	TRUE	1018	26.28
gggaagcgtagacgcaagcgagttcttgagtagat	SS-contig_100_115_81		1	100	72.33	81	115	550	FALSE	SS-contig_101	60.52	4	38	328	TRUE	21004	30.33
cctgaaagggctttagcgaaaagtcctggccagaa	SS-contig_100_233_199		1	100	73.25	199	233	550	FALSE	SS-contig_101	60.2	122	156	328	TRUE	21012	13.44
accgaatcccatatcatcatcagactcctcttttggt	SS-contig_100_405_369		1	100	70.46	369	405	550	FALSE	SS-contig_101	58.86	292	328	328	TRUE	41008	-11.6
agcagttccaactcaagatccgatgtggcagataa	SS-contig_101_208_174		1	101	71.04	174	208	328	FALSE	SS-contig_964	39.81	292	326	487	FALSE	1006	-8.22
attgaaggataagggaaccgtagacgcaaaggagt	SS-contig_101_50_16		1	101	70.71	16	50	328	FALSE	SS-contig_233	45.2	252	286	1228	FALSE	1006	-79.59
caagagcctctgcaatattcattggagcagcagga	SS-contig_101_299_265		1	101	71.76	265	299	328	FALSE	SS-contig_395	45.46	111	145	505	TRUE	1010	26.77
gtcctacagagccatagccagccatgaataggtca	SS-contig_101_119_85		1	101	71.96	85	119	328	FALSE	SS-contig_100	46.25	162	196	550	TRUE	1010	-3.86
cctgaaagggctttagagcatagttctggccagca	SS-contig_101_156_122		1	101	72.87	122	156	328	FALSE	SS-contig_100	58.58	199	233	550	TRUE	21008	10.74
agcaaaggtgtcagagctgaggtaaccatcttcat	SS-contig_101_85_51		1	101	70.89	51	85	328	FALSE	SS-contig_100	48.04	128	162	550	TRUE	21012	1.93
acacccatagcatgtgcgatcatatgtcttcacga	SS-contig_102_1095_1061		1	102	71	1061	1095	1096	FALSE	SS-contig_2562	39.98	346	380	425	TRUE	1004	3.79
tgcatcacaatcatgaactctagacgacgtttccatt	SS-contig_102_1009_973		1	102	70.03	973	1009	1096	FALSE	SS-contig_1913	41.56	265	301	541	TRUE	1008	-1.64
ccaccataactgcctgtatttccaagatcatttcttgca	SS-contig_102_789_751		1	102	70.75	751	789	1096	FALSE	SS-contig_3520	40.64	261	299	493	TRUE	21012	35.36
tctatcaccccatgttgtagcatataactctgcagatgt	SS-contig_102_967_929		1	102	70.34	929	967	1096	FALSE	SS-contig_3141	48.19	120	158	488	TRUE	41008	23.68
tcttcacctcctaaatgtgtatcaccattggtagcca	SS-contig_103_195_159		1	103	70.53	159	195	1536	FALSE	SS-contig_616	50.51	725	761	800	TRUE	1006	18.49
ggtttcattgttgcacggaaaagatccatgttaagttct	SS-contig_103_447_409		1	103	70.02	409	447	1536	FALSE	SS-contig_571	40.07	343	381	878	FALSE	1006	12.66
tcaacctctactttaacttgatgttgaacggaaagagctc	SS-contig_103_354_315		1	103	70.06	315	354	1536	FALSE	SS-contig_2022	44.48	407	446	626	TRUE	1006	14.74
gcgactgcttcatctggattgatacctcttgatgg	SS-contig_103_609_575		1	103	70.25	575	609	1536	FALSE	SS-contig_3239	43.76	554	588	610	TRUE	1012	2.82
gcttcttcagttcctggagtagcaccttctggtcc	SS-contig_103_1383_1349		1	103	72.53	1349	1383	1536	FALSE	SS-contig_104	54.77	220	254	337	TRUE	1014	3.52
tttcaaatgtaacctcaatttgtggaacaccacgtgg	SS-contig_103_932_896		1	103	70.03	896	932	1536	FALSE	SS-contig_73	55.35	36	72	1482	TRUE	21008	33.71
taaagttcatccttctcagtatcttcaccttctggggt	SS-contig_104_272_235		1	104	70.08	235	272	337	FALSE	SS-contig_103	43.77	1364	1401	1536	TRUE	21012	8.25
accttctggtccagcaccacctgcttgttggtatat	SS-contig_104_231_196		1	104	73.67	196	231	337	FALSE	SS-contig_157	51.17	554	589	867	TRUE	41016	38.51
tatcttcaccttctggggtggcaccttctggtcca	SS-contig_104_253_219		1	104	74.56	219	253	337	FALSE	SS-contig_103	59.87	1348	1382	1536	TRUE	41020	36.79
agacttgaattgtgacagttggttgattatcagcagct	SS-contig_105_177_140		1	105	70.3	140	177	440	FALSE	SS-contig_73	50.91	744	781	1482	TRUE	1004	-8.22
gtggattgacgtcaagaaggacaattccagaggttg	SS-contig_105_45_10		1	105	70.6	10	45	440	FALSE	SS-contig_1563	54.03	0	35	256	TRUE	1008	0.1
ccaacagtctcaataccaagggtaagtggattgacg	SS-contig_105_70_35		1	105	70.19	35	70	440	FALSE	SS-contig_103	60.41	679	714	1536	TRUE	21004	14.68
agctggaggaataccagtgagatcaaatttaccaagttg	SS-contig_105_251_213		1	105	70.12	213	251	440	FALSE	SS-contig_103	54.59	857	895	1536	TRUE	21008	37.48
tcaaatgttacttcaatttgtggaacaccacgtggagct	SS-contig_105_286_248		1	105	71.95	248	286	440	FALSE	SS-contig_73	56.57	32	70	1482	TRUE	21012	33.71
ccaagttgatggttatctttagtcattgggcgttctcc	SS-contig_105_220_183		1	105	70.63	183	220	440	FALSE	SS-contig_103	49.58	827	864	1536	TRUE	41004	8.58
tccaagaaccttatggtatccatgagcagtaacatcaaca	SS-contig_106_278_239		1	106	70.74	239	278	518	FALSE	SS-contig_872	42.79	184	223	737	TRUE	1006	13.52
tgatgatgataacttaagcaaccaagatacaagctccacc	SS-contig_106_399_360		1	106	70.16	360	399	518	FALSE	SS-contig_2899	41.02	197	236	404	FALSE	1006	-4.68
atcttggtacggacatcttctggtacgagggtcca	SS-contig_106_211_177		1	106	72.59	177	211	518	FALSE	SS-contig_1013	42.81	240	274	508	FALSE	1008	10.93
gtggaatactctcataccaacctttccaaagtaacctgg	SS-contig_106_128_90		1	106	70.09	90	128	518	FALSE	SS-contig_1344	40.95	340	378	640	TRUE	1010	18.69
aaattgattctatggtgatgggcacctccagcatt	SS-contig_106_76_42		1	106	70.36	42	76	518	FALSE	SS-contig_3224	40.78	267	301	363	TRUE	21008	35.25
cacctccagcattaccacgacctccgggatgtttt	SS-contig_106_54_20		1	106	74.19	20	54	518	FALSE	SS-contig_350	52.17	605	639	916	FALSE	41008	-55.07
gggcagataattggagcataagttgaggtgttgtct	SS-contig_107_410_375		1	107	70.19	375	410	588	FALSE	SS-contig_3509	38.59	139	174	505	FALSE	1004	-99.57
aactagtatctctttgtggtattggcgctcctggt	SS-contig_107_574_540		1	107	70.57	540	574	588	FALSE	SS-contig_108	53.52	132	166	471	TRUE	1008
gtgggcaaattggtttggttggttcgcattgacacc	SS-contig_107_304_269		1	107	73.73	269	304	588	FALSE	SS-contig_126	46.36	424	459	985	TRUE	1008	14.95
ggtggtccttgtgggcatttaatacaatctctgcttg	SS-contig_107_452_416		1	107	70.97	416	452	588	FALSE	SS-contig_58	53.38	428	464	906	TRUE	1008	21.5
ctgagtcagtttcagcacggaaaatttggacacca	SS-contig_107_151_117		1	107	70.84	117	151	588	FALSE	SS-contig_458	44.64	610	644	897	TRUE	1012	29.43
tgtggccaatatggcaacagtagagcatgcagcag	SS-contig_107_57_23		1	107	73.61	23	57	588	FALSE	SS-contig_1176	42.59	186	220	334	FALSE	21004	34.79
tggtccttgtgggcatttaatacaatctctgcttggt	SS-contig_108_42_6		1	108	71.49	6	42	471	FALSE	SS-contig_58	50.98	426	462	906	TRUE	1008	21.5
gaagacagcgcttcttggtgggcatggacaataag	SS-contig_108_459_425		1	108	72.38	425	459	471	FALSE	SS-contig_1419	53.95	9	43	463	TRUE	1016	22.62
tggacaataagctgcatcagctcctgggattcctg	SS-contig_108_435_401		1	108	72.77	401	435	471	FALSE	SS-contig_1067	52.77	371	405	437	TRUE	21012	39.65
cctcttgtaccattagctcctggagctcctggttg	SS-contig_108_227_193		1	108	72.34	193	227	471	FALSE	SS-contig_1029	56.39	35	69	484	TRUE	21016	38.08
gtcaactcctggggcacctggtaaaccagcatctc	SS-contig_108_189_155		1	108	74.39	155	189	471	FALSE	SS-contig_350	57.47	437	471	916	TRUE	21016	31.19
ggaccttgtggacctggttttcctttacctcttgtacc	SS-contig_108_254_217		1	108	72.66	217	254	471	FALSE	SS-contig_126	59.5	315	352	985	TRUE	41016	12.97
caccaactccagaatcgagattagcaactccagattgg	SS-contig_109_223_186		1	109	71.46	186	223	900	FALSE	SS-contig_2526	48.48	268	305	541	TRUE	1008	-2.34
tttcaagaacttgtcctacattaccacctggttgcatag	SS-contig_109_766_728		1	109	70.19	728	766	900	FALSE	SS-contig_507	44.51	215	253	465	TRUE	1008	3.52
agtctgaagtctcttgagaatggagcttgagcttga	SS-contig_109_827_792		1	109	70.47	792	827	900	FALSE	SS-contig_984	41.06	326	361	564	TRUE	1010	10.74
tggaagtttaacgtgaacagagactctatcagttgttcca	SS-contig_109_897_858		1	109	70.59	858	897	900	FALSE	SS-contig_110	43.02	555	594	670	TRUE	1010	23.68
acttgaagcttgaagtttggcatagccatcctcaa	SS-contig_109_87_53		1	109	70.45	53	87	900	FALSE	SS-contig_2653	60.11	30	64	406	TRUE	21008	34.79
agttgttccaagattggatgggcagaaagttaacca	SS-contig_109_867_832		1	109	70.34	832	867	900	FALSE	SS-contig_110	49.33	530	565	670	TRUE	21012	31.59
tagcttccattgtttgatagagctccacggtcaca	SS-contig_110_179_145		1	110	70.8	145	179	670	FALSE	SS-contig_109	42.23	447	481	900	TRUE	1004	15.05
acaggaggctctaccagttgttccaagatggatgg	SS-contig_110_579_545		1	110	72.24	545	579	670	FALSE	SS-contig_109	53.53	848	882	900	TRUE	1006	20.79
acattaccacctggttgcatagagataatacggaggtg	SS-contig_110_447_410		1	110	70.69	410	447	670	FALSE	SS-contig_1071	42.93	17	54	492	TRUE	1006	12.89
ccagggatgatattccacaacgaatacgggtagagata	SS-contig_110_125_88		1	110	70.13	88	125	670	FALSE	SS-contig_2956	43.95	74	111	419	TRUE	1006	21.83
atgggcagaacgttagccatccaagtctggagtct	SS-contig_110_548_514		1	110	73.48	514	548	670	FALSE	SS-contig_3302	40.72	129	163	364	FALSE	21012	31.59
gaaaattcctcttccaactggccagtaacggcaag	SS-contig_110_364_330		1	110	71.13	330	364	670	FALSE	SS-contig_2605	43.55	94	128	381	FALSE	21012	26.93
tcaccacttttatcgtgacgctcatcattttctggtg	SS-contig_111_891_855		1	111	70.58	855	891	1110	FALSE	SS-contig_1644	39.91	198	234	532	TRUE	21012	28.93
tattctctacgccttcccccgtcaatgattatgtca	SS-contig_111_555_520		1	111	70.33	520	555	1110	FALSE	SS-contig_1637	41.21	171	206	497	FALSE	41004	22.6
tggtgttgaagtaattggtaatggtttatctgtgggttct	SS-contig_111_814_775		1	111	70.02	775	814	1110	FALSE	SS-contig_2502	41.66	163	202	447	TRUE	61004	-34.13
tgaatcagttgttgcctcttttgatggtctttctggt	SS-contig_111_934_898		1	111	70.43	898	934	1110	FALSE	SS-contig_1040	45.94	190	226	433	TRUE	61012	0.11
ataccctttaacaagagtactgtagctcgtgccga	SS-contig_112_39_5		1	112	70.24	5	39	604	FALSE	SS-contig_111	54.97	8	42	1110	TRUE	1004	6.01
tattctctacgccttcccccgtcaatgattatgtca	SS-contig_112_507_472		1	112	70.33	472	507	604	FALSE	SS-contig_1637	41.21	171	206	497	FALSE	41004	22.6
gttgacccatagtagtcatggtttgcggtattacattgt	SS-contig_113_317_279		1	113	70.22	279	317	582	FALSE	SS-contig_1304	39.66	377	415	699	TRUE	21004	31.9
tgttggatgtttttcgacaataacaggaatacgatctgga	SS-contig_113_151_112		1	113	70.04	112	151	582	FALSE	SS-contig_1499	41.59	529	568	655	TRUE	41004	24.47
tcctcaaagtgatcacgataaagttgacccatagtagtca	SS-contig_113_339_300		1	113	70.17	300	339	582	FALSE	SS-contig_775	41.76	268	307	488	FALSE	41008	31.9
accttcagcaagtcttctttcaaatggattctcgtctt	SS-contig_113_91_54		1	113	70.11	54	91	582	FALSE							61020	-18.55
gcctcatcagccataagaacatgaagggcattact	SS-contig_114_295_261		1	114	70.25	261	295	593	FALSE	SS-contig_3336	39.4	446	480	548	FALSE	1010	6.24
acacggcaagcaatttcaccacgattagcaattaatac	SS-contig_114_202_165		1	114	70.14	165	202	593	FALSE	SS-contig_2213	45.71	410	447	574	TRUE	1012	-0.01
ggatggtcagcttcagctccagtctgtttaacagc	SS-contig_114_391_357		1	114	71.87	357	391	593	FALSE	SS-contig_75	46.33	582	616	810	TRUE	1016	14.87
ctctcaaataactttcagaggttggagctggccca	SS-contig_114_339_305		1	114	71.38	305	339	593	FALSE	SS-contig_2823	43.84	386	420	504	FALSE	1018	14.26
agggcattactatcaacatcagaatgaacagcaactgt	SS-contig_114_271_234		1	114	70.09	234	271	593	FALSE							21020	14.87
tcccatagctttacatgttttcattacacggcaagca	SS-contig_114_227_191		1	114	70.61	191	227	593	FALSE							41012	6.01
ctctccttcatcgacggtgctaccaactttacagt	SS-contig_115_973_939		1	115	70.81	939	973	1225	FALSE	SS-contig_137	47.27	311	345	427	TRUE	1006	-8.22
tttcagatccttcacgaattccagagtcacaacgaatt	SS-contig_115_110_73		1	115	70.05	73	110	1225	FALSE	SS-contig_3300	44.65	32	69	562	TRUE	1008	19.84
tgtccttcaacaaccatgtctccagctttgacctt	SS-contig_115_861_827		1	115	71.47	827	861	1225	FALSE	SS-contig_969	46.18	358	392	495	TRUE	1010	1.57
ttaattgctccaggcataggggctaaaacaactga	SS-contig_115_819_785		1	115	70.05	785	819	1225	FALSE	SS-contig_3098	47.23	172	206	324	FALSE	41008	17.31
agcttcgataacaacaagttcttgtccttcaacaacca	SS-contig_115_883_846		1	115	70.45	846	883	1225	FALSE	SS-contig_2275	43.08	76	113	383	FALSE	41012	27.44
tccagagtcacaacgaattccttggattttacttgaagg	SS-contig_115_91_53		1	115	70.28	53	91	1225	FALSE	SS-contig_1479	41.82	373	411	753	TRUE	41016	17.81
agcacctcctggaagacagtaaacactttgttgct	SS-contig_116_621_587		1	116	71.41	587	621	898	FALSE	SS-contig_59	49.02	276	310	444	TRUE	1012	11.1
aggatatgttaaaacaactctaaaccaatacggtgtgcca	SS-contig_116_663_624		1	116	70.1	624	663	898	FALSE	SS-contig_337	40.1	349	388	505	TRUE	41008	5.88
tttggtaaagcaccttgcattaaggcacatggacc	SS-contig_117_550_516		1	117	71.26	516	550	581	FALSE	SS-contig_1199	43.66	188	222	313	TRUE	41008	25.73
attgagcgtggtctcatggtacgagcgatcttgag	SS-contig_119_387_353		1	119	72.39	353	387	785	FALSE	SS-contig_965	39.97	28	62	564	TRUE	1004	26.39
tgagcagttccaagaatctccttgacggttccttc	SS-contig_119_435_401		1	119	71.23	401	435	785	FALSE	SS-contig_1894	39.42	116	150	450	TRUE	1006	21.84
tccagtcttgagtggccttagcgatatcatctcca	SS-contig_119_185_151		1	119	71.4	151	185	785	FALSE	SS-contig_2858	43.59	245	279	505	FALSE	1006	13.27
gcagaaggaacaacatcaatcttagcaacacgattttgg	SS-contig_119_255_217		1	119	70.4	217	255	785	FALSE	SS-contig_2137	45.36	318	356	525	FALSE	1008	13.08
acttctcctccaacacaacgaaggtaaacgattttga	SS-contig_119_90_54		1	119	70.1	54	90	785	FALSE	SS-contig_1068	41.58	510	546	799	TRUE	1014	-0.32
acggttccttcaagttgtctagccattgagcgtgg	SS-contig_119_411_377		1	119	73.06	377	411	785	FALSE	SS-contig_3528	41.07	232	266	604	TRUE	21008	13.27
cagccaaacgtcctaagagatggtcttttccgtca	SS-contig_120_83_49		1	120	71.33	49	83	625	FALSE	SS-contig_1593	48.47	28	62	547	TRUE	1006	18.03
ggaaggcaccacgatttgggttgatgttacatctt	SS-contig_120_236_202		1	120	70.74	202	236	625	FALSE	SS-contig_2275	41.97	73	107	383	TRUE	1006	12.97
tgccatccaacttcatgagaaagtctaccaagttgacaga	SS-contig_120_465_426		1	120	72.14	426	465	625	FALSE	SS-contig_2450	42.78	146	185	540	FALSE	1006	26.52
aagcgcgaagtcttttaagagcattcattccacga	SS-contig_120_335_301		1	120	70.52	301	335	625	FALSE	SS-contig_1593	54.56	283	317	547	TRUE	1010	-9.29
gcataccacgaacagtacgttggaaaattttggatggtg	SS-contig_120_284_246		1	120	71.5	246	284	625	FALSE	SS-contig_127	42.41	213	251	546	TRUE	1014	22.6
ggtttaagagcaacatgtctgacaacatttggaacaacc	SS-contig_120_414_376		1	120	70.39	376	414	625	FALSE	SS-contig_483	43.96	133	171	502	TRUE	1014	22.16
agtcaatttagctcgtgtaactggatcaaagtgtccaac	SS-contig_121_782_744		1	121	70.34	744	782	1005	FALSE	SS-contig_64	42.05	774	812	1335	FALSE	21004	37.77
caggtatatcacgcttcttccgcctctcatcaacttgt	SS-contig_121_639_602		1	121	72.29	602	639	1005	FALSE	SS-contig_1377	45.29	179	216	531	FALSE	21008	-55.31
ttgaagttcgatttcttgttgaattcgtttctcctcctct	SS-contig_121_440_401		1	121	70.09	401	440	1005	FALSE	SS-contig_122	52.59	340	379	388	TRUE	61008	-2.5
ttcgtttctcctcctcttgacgaaattttgccctt	SS-contig_121_417_383		1	121	70.3	383	417	1005	FALSE	SS-contig_122	49.52	322	356	388	TRUE	61012	31.37
ttcatcaccatatagctgtccagactctgtgcaatattca	SS-contig_122_295_256		1	122	70.59	256	295	388	FALSE	SS-contig_2730	40.36	163	202	342	FALSE	41016	-23.8
tccgttccaatctttatcaacacacttgacaagctct	SS-contig_123_250_214		1	123	70.03	214	250	780	FALSE	SS-contig_2049	40.53	116	152	566	TRUE	1004	20.91
tctggatctaacattttaaagccaatggaacgaagagca	SS-contig_123_471_433		1	123	70.23	433	471	780	FALSE	SS-contig_3068	40.89	39	77	377	FALSE	1008	18.49
agcacgggaaacggttaacaagacatcatgattagac	SS-contig_123_325_289		1	123	70.34	289	325	780	FALSE	SS-contig_560	44.03	194	230	449	TRUE	1010	-50.22
gtcaggaacgctgattgtcactgccaccaaggtta	SS-contig_123_163_129		1	123	73.08	129	163	780	FALSE	SS-contig_1468	44.41	363	397	513	TRUE	1012	24.87
gaatatcatcttcacttgaaggggcgtcaggaacg	SS-contig_123_188_154		1	123	70.32	154	188	780	FALSE	SS-contig_19	41.21	285	319	515	TRUE	21016	16.55
gccaatggaacgaagagcatatggaataccaaatttctct	SS-contig_123_451_412		1	123	70.65	412	451	780	FALSE	SS-contig_2185	37.87	346	385	474	TRUE	41008	3.88
agatgtagcactcatagcattatccatcgttgcagtagt	SS-contig_124_471_433		1	124	70.54	433	471	719	FALSE	SS-contig_248	38.61	763	801	1368	TRUE	1004	15.19
tcaataccagcttgatcactagcctccttcataagca	SS-contig_124_539_503		1	124	70.53	503	539	719	FALSE	SS-contig_382	46.34	310	346	693	TRUE	1006	25.38
tgattgtctaagagctgctaatctctgtgataagtcgtca	SS-contig_124_648_609		1	124	70.11	609	648	719	FALSE	SS-contig_3345	41.77	332	371	530	FALSE	1006	26.72
tccattgctttgacaactccagacattgattgggt	SS-contig_124_350_316		1	124	70.46	316	350	719	FALSE	SS-contig_2418	41.42	418	452	492	FALSE	1008	10.93
atagcattttcagcatgtacttgggcaacttccct	SS-contig_124_218_184		1	124	70.39	184	218	719	FALSE	SS-contig_1011	40.53	177	211	494	TRUE	1010	16.16
gcagcggtctgtaccctagcagctacagcatcaat	SS-contig_124_299_265		1	124	73.99	265	299	719	FALSE	SS-contig_2239	45.12	164	198	274	TRUE	21008	33.33
acgtctccttcaaatctaccaacaacggctaatgg	SS-contig_125_455_421		1	125	70.14	421	455	646	FALSE	SS-contig_672	42.98	77	111	616	TRUE	1008	3.88
ggttctccaacttcacctggttcacctggtacaag	SS-contig_125_151_117		1	125	71.55	117	151	646	FALSE	SS-contig_1320	54.82	12	46	452	TRUE	1008	13.27
gtggtcctggaggtccattagcaccatcagctcct	SS-contig_125_285_251		1	125	74.86	251	285	646	FALSE	SS-contig_285	54.06	728	762	1017	TRUE	1008	19.55
acgattgtcagttgaagaatatttaacggcgtgttcca	SS-contig_125_402_365		1	125	70.44	365	402	646	FALSE	SS-contig_67	38.34	90	127	656	FALSE	1010	-10.99
ggtcctcttggtcctggtgttctcctaccatataa	SS-contig_125_43_9		1	125	70	9	43	646	FALSE	SS-contig_1860	53.86	15	49	333	TRUE	21008	39.87
gtacaagtggttcagaaatagctggaactcctggc	SS-contig_125_123_89		1	125	70.32	89	123	646	FALSE	SS-contig_58	56.89	615	649	906	TRUE	21008	19.27
gactgctgaataggcaacgaatctgtaagcacgaa	SS-contig_126_71_37		1	126	70.35	37	71	985	FALSE	SS-contig_201	52.6	79	113	514	TRUE	1004	23.68
atacagctggaactccggcatctccttttggtcct	SS-contig_126_651_617		1	126	73.55	617	651	985	FALSE	SS-contig_960	54.5	169	203	362	TRUE	1008	0.1
agcagctgtgggattttctactgaagcatcatatcc	SS-contig_126_302_267		1	126	70.09	267	302	985	FALSE	SS-contig_1112	40.6	231	266	509	TRUE	1008	-6.09
ttctggaccggcatctcctggttcaccagtttctc	SS-contig_126_803_769		1	126	73.83	769	803	985	FALSE	SS-contig_126	53.92	670	704	985	TRUE	21008	31.19
gtggttggttcacatggagcaactggtggttttcc	SS-contig_126_445_411		1	126	72.85	411	445	985	FALSE	SS-contig_58	59.26	394	428	906	TRUE	21008	15.56
cacctggttctcctggtacggctggttcagataca	SS-contig_126_681_647		1	126	73.35	647	681	985	FALSE	SS-contig_125	59.4	104	138	646	TRUE	21008	8.25
tttcacgaagagcaacagtacctggacggtatctg	SS-contig_127_179_145		1	127	70.94	145	179	546	FALSE	SS-contig_431	45.35	20	54	364	TRUE	1004	21.75
ggagcagatttacgggcggctttagtagctaattg	SS-contig_127_117_83		1	127	70.53	83	117	546	FALSE	SS-contig_3023	41.03	212	246	487	FALSE	1006	12.94
agcagcagattggaaacgaagatcagtcttgaagtc	SS-contig_127_292_257		1	127	70.28	257	292	546	FALSE	SS-contig_292	39.97	291	326	636	TRUE	1006	16.5
tgtcttcaaataatccaacaaggtaagcttcagcagcc	SS-contig_127_347_310		1	127	70.77	310	347	546	FALSE	SS-contig_2895	45.01	214	251	538	TRUE	1008	12.94
tcacgaacaagacgttggaatggaagttttctgatca	SS-contig_127_246_210		1	127	70.23	210	246	546	FALSE	SS-contig_200	39.67	79	115	584	TRUE	1016	22.6
tgccacttctaagcacgttccccacgaattcttct	SS-contig_127_444_410		1	127	72.65	410	444	546	FALSE	SS-contig_178	42.47	438	472	728	TRUE	21004	21.56
gattcggcaggtgagttgttacacgatccttagcg	SS-contig_128_675_641		1	128	71.71	641	675	1305	FALSE	SS-contig_2421	41.01	331	365	421	FALSE	1004	6.01
agcttaggaccgactaactcacagtcaaatgatgttga	SS-contig_128_933_896		1	128	70.64	896	933	1305	FALSE	SS-contig_1225	40.56	468	505	864	FALSE	1006	29.32
tcaccctgcactagtatagttcaccatctttcggg	SS-contig_128_221_187		1	128	70.53	187	221	1305	FALSE	SS-contig_305	37.14	499	533	1393	FALSE	1008	1.16
tgctactatcaccaagatctgcactaataacagctcca	SS-contig_128_847_810		1	128	70.34	810	847	1305	FALSE	SS-contig_88	45.09	467	504	1031	TRUE	1008	-0.92
taagtattttgctcaagcgccatccattttcaaggc	SS-contig_128_716_681		1	128	70.17	681	716	1305	FALSE	SS-contig_1758	40.75	355	390	514	FALSE	1012	13.39
aacctgttgcggatatgggtacggttattctatgaaattt	SS-contig_128_1263_1224		1	128	70.08	1224	1263	1305	FALSE	SS-contig_858	42.36	277	316	465	FALSE	1014	-13.03
gcgaggaccacgaacagcttgtactggagcatttc	SS-contig_130_473_439		1	130	73.42	439	473	548	FALSE	SS-contig_1323	48.28	531	565	652	TRUE	1004	19.55
ggaagaagtccaagatactcacgaagatagacaactcct	SS-contig_130_292_254		1	130	70.11	254	292	548	FALSE	SS-contig_2311	40.79	104	142	240	FALSE	1004	2.48
gtccagctccacttggtccagttcttccttcaaaag	SS-contig_130_372_337		1	130	71.87	337	372	548	FALSE	SS-contig_2668	50.91	122	157	403	TRUE	1014	13.27
tccttgtgaagccaatcccttaagagctttaacaaca	SS-contig_130_200_164		1	130	70.15	164	200	548	FALSE	SS-contig_2510	59.34	159	195	306	TRUE	21008	20.16
tccttcaaaagtagctgttgcttcacgacttttgtgt	SS-contig_130_347_311		1	130	70.65	311	347	548	FALSE	SS-contig_1168	45.08	153	189	531	FALSE	41008	33.91
ccatgcaaattgttctttaacgtatccttgtgaagcca	SS-contig_130_224_187		1	130	70.01	187	224	548	FALSE	SS-contig_2510	54.22	182	219	306	TRUE	41008	-13.23
taccgatagcacgtgaagcaacttgtacggtacgt	SS-contig_131_299_265		1	131	72.06	265	299	527	FALSE	SS-contig_1989	44.15	105	139	413	TRUE	1006	11.59
tattaacttttccatcggcacgaacggcacgtttac	SS-contig_131_128_93		1	131	70.92	93	128	527	FALSE	SS-contig_7	54.26	-8	27	892	FALSE	1008	22.09
ggcacgtttaccgtgtcctggatagattttcaatcc	SS-contig_131_103_68		1	131	70.67	68	103	527	FALSE	SS-contig_1338	45.39	398	433	496	TRUE	21008	39.37
caaagcaagaattgcatcaagagatgtactaccgatagca	SS-contig_131_328_289		1	131	70.35	289	328	527	FALSE	SS-contig_3409	39.37	140	179	551	TRUE	21008	22.9
aaagaacagtccaacgaacatcacgtggattacgt	SS-contig_131_203_169		1	131	70.12	169	203	527	FALSE	SS-contig_2528	39.41	163	197	378	FALSE	41004	39.31
agcttgttctctttgagcacgtctaaattcagcagtt	SS-contig_131_373_337		1	131	70.43	337	373	527	FALSE	SS-contig_405	43.22	233	269	1241	TRUE	41012	10.74
tctacacccgtttgataggcacttggttcctctgt	SS-contig_132_119_85		1	132	71.93	85	119	826	FALSE	SS-contig_1482	44.17	88	122	589	TRUE	1004	5.81
gctggtgaagtaccacgacggctacctattaaattt	SS-contig_132_611_576		1	132	70.04	576	611	826	FALSE	SS-contig_1481	42.45	218	253	418	TRUE	21004	35.25
caagagatgctgatctagagactccagctacacaatgt	SS-contig_132_268_231		1	132	70.42	231	268	826	FALSE	SS-contig_169	45.71	286	323	940	TRUE	21012	31.17
tcttgcctgttccttctatttggtgcaggagatagtaa	SS-contig_132_710_673		1	132	70.52	673	710	826	FALSE	SS-contig_938	41.59	464	501	590	TRUE	41008	22.56
tccaaaaccctacattaggccgtataataggtctttttgc	SS-contig_132_370_331		1	132	70.21	331	370	826	FALSE	SS-contig_169	50.78	386	425	940	TRUE	41008	6.04
ctccagctacacaatgtactaatgtttttccacccct	SS-contig_132_247_211		1	132	70.03	211	247	826	FALSE							41012	3.79
aactattatgtgcagcatcacgctcagccttttca	SS-contig_133_510_476		1	133	70.52	476	510	1289	FALSE	SS-contig_2880	49.31	24	58	552	TRUE	1008	12.94
acctcttcaacagtctgacgaatgtgagatatttcctca	SS-contig_133_616_578		1	133	70.4	578	616	1289	FALSE	SS-contig_2292	42.57	281	319	427	TRUE	1008	29.43
accatgataaagtgctcctaaagaggcagattcatctgt	SS-contig_133_317_279		1	133	70.77	279	317	1289	FALSE	SS-contig_785	42.79	171	209	861	FALSE	1012	23.36
ccagccatttcaagtgctttatcaattggttttgtcca	SS-contig_133_160_123		1	133	70.39	123	160	1289	FALSE	SS-contig_1355	42.05	12	49	554	TRUE	61016	15.15
cacccacatctgtctcttttatttgtgaatcatttgcgtt	SS-contig_133_1236_1197		1	133	70.06	1197	1236	1289	FALSE	SS-contig_1350	37.56	200	239	607	TRUE	61016	8.95
agaaagccatctaaatccttcgccatatccttgtctct	SS-contig_134_638_601		1	134	70.62	601	638	775	FALSE	SS-contig_3066	41.81	251	288	440	TRUE	1006	-6.97
ctcacgagactcagcaatacgttcttgatctgcac	SS-contig_134_395_361		1	134	70.25	361	395	775	FALSE	SS-contig_664	44.27	49	83	655	FALSE	1008	0.42
tgtaacgttggaacatgttgagcaatcctgtcatct	SS-contig_134_229_194		1	134	70.17	194	229	775	FALSE	SS-contig_1861	40.9	205	240	496	FALSE	1010	3.79
cgacgtgcttgtgcgtgacctcctaagtcaaatgt	SS-contig_134_307_273		1	134	73.17	273	307	775	FALSE	SS-contig_2838	42.08	80	114	160	FALSE	21004	31.9
caccagaaaaccagtcccagagccaagacataatc	SS-contig_134_99_65		1	134	70.4	65	99	775	FALSE	SS-contig_2471	42.38	430	464	563	TRUE	21016	-2.02
aaataatccttccatacacgacgtgcttgtgcgtg	SS-contig_134_325_291		1	134	70.82	291	325	775	FALSE	SS-contig_2275	40.7	71	105	383	FALSE	41008	37.98
cgctcttcatcgacctatgaacctcgtgccgaatt	SS-contig_135_36_2		1	135	72.7	2	36	245	FALSE	SS-contig_136	59.69	-7	27	641	TRUE	21004	31.82
tgcattcaagaatttaaggctctgcttagcaattcacct	SS-contig_135_94_56		1	135	70.73	56	94	245	FALSE	SS-contig_2040	38.37	165	203	326	FALSE	21012	15.15
gcgaaagcaacagcggtagcagtcttcttacgacc	SS-contig_136_219_185		1	136	73.44	185	219	641	FALSE	SS-contig_658	51.93	129	163	399	TRUE	1006	2.46
cttgaacaggttggacaagtggagcagtctcagcc	SS-contig_136_179_145		1	136	73.23	145	179	641	FALSE	SS-contig_2212	48.33	82	116	594	FALSE	1008	18.8
tccttctggtctgacttcattaagtggacgtccat	SS-contig_136_283_249		1	136	70.33	249	283	641	FALSE	SS-contig_2275	46.46	70	104	383	FALSE	1008	18.65
gcttggcggatggcatatatttgtgaaacatgacc	SS-contig_136_405_371		1	136	70.19	371	405	641	FALSE	SS-contig_1907	39.23	119	153	430	TRUE	1014	-18.38
acagtaataagtccttttccagctctagcgaaagcaac	SS-contig_136_246_209		1	136	70.22	209	246	641	FALSE	SS-contig_929	45.35	198	235	408	TRUE	21012	19.55
agcgccatttgcattcaagaatttaaggctctgcttagc	SS-contig_136_94_56		1	136	72.81	56	94	641	FALSE	SS-contig_1016	38.1	173	211	537	TRUE	21012	15.15
ggctctgcttagcaattcaccttacttatcgcatttagc	SS-contig_137_62_24		1	137	70.92	24	62	427	FALSE	SS-contig_965	37.22	50	88	564	FALSE	21012	15.15
cgatcacgtctagcttcacgggaacgatttctaac	SS-contig_138_291_257		1	138	70.07	257	291	431	FALSE	SS-contig_1731	41.7	338	372	508	TRUE	1004	22.6
acgtccacagttggtacagcgaacgaatttaacgt	SS-contig_138_91_57		1	138	71.59	57	91	431	FALSE	SS-contig_2542	52.24	-3	31	208	TRUE	1004	22.6
ggaagagcatattggtcgtaaacggaagcatcaaca	SS-contig_138_201_166		1	138	70.49	166	201	431	FALSE	SS-contig_2542	43.37	106	141	208	TRUE	1004	-55.09
agtggatagcacatgagacgcaataatggagtttatgg	SS-contig_138_248_211		1	138	70.11	211	248	431	FALSE	SS-contig_2031	36.89	197	234	417	FALSE	1006	1.56
aagcatcaacaatatctctgatagcagcggcttcaa	SS-contig_138_176_141		1	138	70.16	141	176	431	FALSE	SS-contig_2373	47.7	62	97	489	TRUE	21008	20.02
ttggaacaaattaacgagtttgccctggagcaact	SS-contig_138_371_337		1	138	70.82	337	371	431	FALSE	SS-contig_659	42.41	429	463	528	TRUE	21012	35.88
tcagctgttgctacaagcatacttttaggttctggaag	SS-contig_139_1072_1035		1	139	70.24	1035	1072	1564	FALSE	SS-contig_1762	41.53	290	327	501	TRUE	1006	26.77
acagtactctgtgtatcgaaagctccttgtgtatcca	SS-contig_139_484_448		1	139	70.16	448	484	1564	FALSE	SS-contig_1064	42.96	248	284	675	TRUE	1008	25.46
accttcaaaaccatactcagcctcataaggataactcca	SS-contig_139_707_669		1	139	70.47	669	707	1564	FALSE	SS-contig_1274	36.67	258	296	470	TRUE	21008	0.1
tcaacagcagccctattattagcttcagctgttgc	SS-contig_139_1096_1062		1	139	70.57	1062	1096	1564	FALSE	SS-contig_2972	43.98	61	95	369	TRUE	21012	37.84
ctgtttccatccatctaccagcttgaagatcaacagt	SS-contig_139_324_288		1	139	70.01	288	324	1564	FALSE	SS-contig_1885	38.25	250	286	353	TRUE	41008	17.04
tgctccagcgacagaaattatagcaacctttttatcagc	SS-contig_139_227_189		1	139	70.78	189	227	1564	FALSE	SS-contig_2263	43.15	120	158	582	FALSE	41008	9.15
agggtcatacgtctattaagagctgctacctctgc	SS-contig_140_329_295		1	140	70.21	295	329	1075	FALSE	SS-contig_1629	39.71	158	192	400	TRUE	1004	26.72
tttgctcttcgtaagagtcctcacgttgcaaagct	SS-contig_140_721_687		1	140	71.54	687	721	1075	FALSE	SS-contig_1411	40.56	168	202	372	FALSE	1004	24.25
ggaatgaacgattttccataactttacggacacgttcaga	SS-contig_140_454_415		1	140	70.47	415	454	1075	FALSE	SS-contig_555	42.88	555	594	617	TRUE	1004	24.55
ctcctcagcacgctctaagtcagcttcaaccatag	SS-contig_140_591_557		1	140	71.17	557	591	1075	FALSE	SS-contig_1950	43.88	244	278	430	TRUE	1006	19.55
agcagcatcagcacgatcgagagcattatccttct	SS-contig_140_123_89		1	140	72.28	89	123	1075	FALSE	SS-contig_2869	47.65	312	346	412	TRUE	1008	-6.97
agtggcaattttaagtctctcttcagcacgttcaagt	SS-contig_140_378_342		1	140	70.28	342	378	1075	FALSE	SS-contig_1325	42.18	258	294	777	TRUE	1008	-13.92
acagctagcactgttacactcaactctgttacgagtaa	SS-contig_141_391_354		1	141	70.32	354	391	553	FALSE	SS-contig_277	36.76	1989	2026	2589	FALSE	1004	28.49
ggtttccaatggcatagtcagcaagtgtacattcattg	SS-contig_141_203_166		1	141	70.06	166	203	553	FALSE	SS-contig_2648	41.92	265	302	406	FALSE	1004	-12.77
ttggcagaaccttgttgaacaagagtattgtggca	SS-contig_141_477_443		1	141	70.63	443	477	553	FALSE	SS-contig_220	43.87	267	301	648	TRUE	1006	27.84
agtagtgtctgtttccatgatcagccataaagacacct	SS-contig_141_434_397		1	141	70.64	397	434	553	FALSE	SS-contig_2375	42.79	232	269	393	TRUE	1008	24.15
agtttcggaagattcaacgttgtatgtaacggttctgtt	SS-contig_141_79_41		1	141	70.26	41	79	553	FALSE	SS-contig_689	37.97	328	366	802	FALSE	21004	34.63
ttctttcctgatccagtcttggcagaaccttgttg	SS-contig_141_495_461		1	141	70.34	461	495	553	FALSE	SS-contig_324	42.37	382	416	765	TRUE	41008	3.88
tcaggtgtatcatattgccttgacatagcgtcttgaattt	SS-contig_142_489_450		1	142	70.01	450	489	821	FALSE	SS-contig_298	44.01	298	337	856	FALSE	1004	2.82
gcttcattgcagcaaccgtattttgagcatccttca	SS-contig_142_350_315		1	142	71.46	315	350	821	FALSE	SS-contig_3167	43.25	174	209	271	TRUE	1006	19.55
aaagctaactcatcacctaaagcttccaactctgcttc	SS-contig_142_546_509		1	142	70.27	509	546	821	FALSE	SS-contig_953	41.98	276	313	558	TRUE	21008	33.47
actttctccacgagcattaatattaccaacagcctcattt	SS-contig_142_109_70		1	142	70.17	70	109	821	FALSE	SS-contig_156	45.05	388	427	856	TRUE	21012	-27.81
ctttcttcatagctgttacaccatgcttcattgcagc	SS-contig_142_374_338		1	142	70.12	338	374	821	FALSE	SS-contig_1828	43.26	211	247	555	TRUE	41004	19.55
agctttctgcttaacactattctttgctggaccttccc	SS-contig_142_214_177		1	142	71.67	177	214	821	FALSE	SS-contig_847	41.62	495	532	745	TRUE	41012	12.94
aagcatcacctttacgatcactacgacctgtacgtc	SS-contig_143_612_577		1	143	70.75	577	612	921	FALSE	SS-contig_251	46.24	303	338	1420	TRUE	1004	22.6
ttgtcctttgtctccatgaatgcacattgcaggcc	SS-contig_143_419_385		1	143	72.67	385	419	921	FALSE	SS-contig_2764	43.38	473	507	614	FALSE	1008	29.32
ccgtatggtcgtttgttaccacgtccgttaccacc	SS-contig_143_763_729		1	143	73.02	729	763	921	FALSE	SS-contig_1390	41.76	240	274	388	TRUE	21004	39.87
catctaatccacgcgcagctacatcagtagcaaga	SS-contig_143_507_473		1	143	71.21	473	507	921	FALSE	SS-contig_2272	51.27	175	209	490	TRUE	21004	39.65
ggggttcaaaacccatatcaagcatccgatcagct	SS-contig_143_69_35		1	143	71.85	35	69	921	FALSE							21008	38.63
gccaagtagctgaaaacatcattgtttgacgatctgg	SS-contig_143_135_99		1	143	70.06	99	135	921	FALSE							21012	32.62
tggtccaacactagcagctgaacgagacttagcac	SS-contig_144_999_965		1	144	72.5	965	999	1233	FALSE	SS-contig_3388	41.56	224	258	435	TRUE	1004	10.74
tcagcttgtttacgtccacgttctgcggcttcagc	SS-contig_144_311_277		1	144	74.84	277	311	1233	FALSE	SS-contig_845	49.12	495	529	1070	TRUE	1004	14.53
aaattcattagcttgatcacgagcatcggcagctt	SS-contig_144_351_317		1	144	70.72	317	351	1233	FALSE	SS-contig_2667	47.95	366	400	410	TRUE	1004	19.55
tgcacgagcacgacttggagatctaaggagtgcag	SS-contig_144_1059_1025		1	144	73.75	1025	1059	1233	FALSE	SS-contig_49	43.78	723	757	1044	TRUE	1006	13.63
tcttcagcatcatcaagttggtgttgaagttgtctgt	SS-contig_144_926_890		1	144	70.31	890	926	1233	FALSE	SS-contig_355	52.78	514	550	799	TRUE	1006	25.38
ctaagttcttcagcgagtcttgtagcatcagcaaca	SS-contig_144_512_477		1	144	70.04	477	512	1233	FALSE	SS-contig_845	53.83	695	730	1070	TRUE	1008	1.57
tttagcgtgatcatcaatgccatcaatagctggga	SS-contig_145_363_329		1	145	70.06	329	363	922	FALSE	SS-contig_751	44.07	424	458	1007	FALSE	1006	20.02
tcatccgtatcttcaccttgacaacctccgtaacg	SS-contig_145_101_67		1	145	70.81	67	101	922	FALSE	SS-contig_1262	39.57	155	189	354	TRUE	1006	-21.68
acaggcttaacaaatttaccacgaagatcattcacagca	SS-contig_145_515_477		1	145	70.59	477	515	922	FALSE	SS-contig_230	40.73	574	612	1058	TRUE	21008	-14.29
cagcttcttcaagacgttttctgacctcagccttcttg	SS-contig_145_172_135		1	145	71.98	135	172	922	FALSE	SS-contig_861	47.12	246	283	979	TRUE	21012	6.98
ttgaccagtctggtttgtcgaatttcttcttagcaactaa	SS-contig_145_676_637		1	145	70.08	637	676	922	FALSE	SS-contig_597	37.55	536	575	973	FALSE	41008	22.94
gccatcaatagctgggagtggcatagtacgttcag	SS-contig_145_345_311		1	145	71.5	311	345	922	FALSE	SS-contig_2529	38.96	235	269	359	TRUE	41012	28.82
agggcagcattatgagcagcttcggcttccttatt	SS-contig_146_311_277		1	146	72.96	277	311	589	FALSE	SS-contig_322	50.87	747	781	842	TRUE	1006	19.55
actatcagcaacacctggtttagctccaacaagga	SS-contig_146_141_107		1	146	71.02	107	141	589	FALSE	SS-contig_304	46.7	739	773	1050	FALSE	1008	13.27
aagcagtatttgcggcaatagctgacattttaacatcag	SS-contig_146_379_341		1	146	70.08	341	379	589	FALSE	SS-contig_1064	41.92	137	175	675	TRUE	1012	26.39
acaaggaatggtggtaattcattacctccttgagcag	SS-contig_146_113_77		1	146	70.1	77	113	589	FALSE							21008	32.22
aacaactttgtcaatttcagcttcaggtttgtgtgcat	SS-contig_146_201_164		1	146	70.38	164	201	589	FALSE	SS-contig_2286	46.02	83	120	500	TRUE	21012	-2.86
acctttttgttttggtgataaagcagtatttgcggcaa	SS-contig_146_399_362		1	146	70.46	362	399	589	FALSE	SS-contig_3044	44.83	82	119	406	FALSE	61016	17.31
aactgctccacgataatatgctgatgtaatggccc	SS-contig_147_315_281		1	147	70.24	281	315	889	FALSE	SS-contig_51	41.62	255	289	783	TRUE	1004	-52.45
cctcatccgttggtacagcgcgaagatgacgaaga	SS-contig_147_475_441		1	147	73.84	441	475	889	FALSE	SS-contig_910	49.62	295	329	457	FALSE	1004	11.25
tcgtaaatgctgcctctacatttgatgaatctagtgctg	SS-contig_147_559_521		1	147	70.18	521	559	889	FALSE	SS-contig_209	42.02	449	487	635	FALSE	1010	29.54
tgtaatggcccggtatctttcttgacctgctgtat	SS-contig_147_291_257		1	147	70.81	257	291	889	FALSE	SS-contig_51	50.81	231	265	783	TRUE	41008	8.25
tccttcgacttgaatagatcttgttgcaaattccacacc	SS-contig_147_231_193		1	147	70.58	193	231	889	FALSE	SS-contig_1097	40.88	246	284	510	TRUE	41008	1.57
gcaatatcataaactaaaagtgctccaactgctccacga	SS-contig_147_341_303		1	147	70.59	303	341	889	FALSE	SS-contig_2415	47.37	294	332	374	FALSE	41008	-3.61
acgagctggacgacgacccatgttacttcctcgtg	SS-contig_148_43_9		1	148	74.89	9	43	671	FALSE	SS-contig_621	43.63	565	599	989	FALSE	1004	20.7
cgaactacatggtatggatgtttacgaacacgcatatgg	SS-contig_148_315_277		1	148	70.53	277	315	671	FALSE	SS-contig_1212	41.19	621	659	679	FALSE	1004	25.21
gaagtggtccatgatcattagcgtatttacgtttacacca	SS-contig_148_640_601		1	148	70.16	601	640	671	FALSE	SS-contig_2381	41.68	436	475	538	TRUE	1004	14.53
catcaattccaacacgggctacaagtccttgtggt	SS-contig_148_419_385		1	148	71.94	385	419	671	FALSE	SS-contig_398	45.66	222	256	374	TRUE	1006	21.5
acaccacgacagaaacgagattttgggtatggttt	SS-contig_148_99_65		1	148	70.28	65	99	671	FALSE	SS-contig_1595	53.13	11	45	139	TRUE	1006	-4.69
agcatgttgaacgttagcttctttaacacggattgaga	SS-contig_148_466_429		1	148	70.3	429	466	671	FALSE	SS-contig_1888	41.43	242	279	507	TRUE	1006	14.25
acaacttcatcaacttgagcttgagtttgttgaagtctct	SS-contig_149_224_185		1	149	70.34	185	224	698	FALSE	SS-contig_1897	45.55	279	318	601	TRUE	1008	24.74
gaaggtcttccggcagttgttggagctcctccatt	SS-contig_149_179_145		1	149	74.21	145	179	698	FALSE	SS-contig_288	48.61	496	530	793	FALSE	21016	35.72
tcctgaagtgcatcagcacggtcatctaattgtga	SS-contig_149_311_277		1	149	71.11	277	311	698	FALSE	SS-contig_238	43.18	647	681	768	TRUE	41004	39.29
gtttgttgaagtctcttatttgaaggtcttccggcagt	SS-contig_149_200_163		1	149	70.48	163	200	698	FALSE	SS-contig_2275	41.07	92	129	383	TRUE	41008	-16.23
ttggaacagacataacgtggtaatgtacaaagacaagct	SS-contig_149_650_612		1	149	70.07	612	650	698	FALSE	SS-contig_3185	40.47	486	524	612	TRUE	41008	23.68
gcagatttttcaaattgagaagcaccctcctgaagtg	SS-contig_149_338_302		1	149	70.12	302	338	698	FALSE	SS-contig_993	46.2	360	396	454	TRUE	41012	3.79
gcaatagcatcatcctcctttgaatcttcctctggaac	SS-contig_150_125_88		1	150	70.44	88	125	483	FALSE	SS-contig_86	46.64	644	681	871	TRUE	1010	13.8
ctggaacaggggcttcgaaaaatttacttgaaactcca	SS-contig_150_94_57		1	150	70.87	57	94	483	FALSE	SS-contig_363	48.38	236	273	1434	FALSE	41012	-7.54
atcatcaagaaggtctgctgccaatctccgatcact	SS-contig_151_301_266		1	151	72.2	266	301	746	FALSE	SS-contig_1697	41.01	385	420	426	FALSE	1008	-27.81
ggttctgccatctttccaacgagtaatccaagcat	SS-contig_151_483_449		1	151	70.59	449	483	746	FALSE	SS-contig_3358	43.11	149	183	481	TRUE	1012	-28.93
ggaatatcctcatcctccgacaatgacacatcacca	SS-contig_151_336_301		1	151	70.82	301	336	746	FALSE	SS-contig_942	43.75	86	121	544	TRUE	21008	21.55
acgggtggtaatgctgatacctttttcgtaacaact	SS-contig_151_564_529		1	151	70.03	529	564	746	FALSE	SS-contig_1745	40.78	404	439	524	TRUE	41004	26.47
aacacaagcaaatggatcaacaggaatatcctcatcct	SS-contig_151_358_321		1	151	70.07	321	358	746	FALSE	SS-contig_403	41.32	302	339	911	FALSE	41012	33.65
tgccaatctccgatcactcttctcttgcttcttttt	SS-contig_151_283_248		1	151	70.06	248	283	746	FALSE	SS-contig_2677	39.43	474	509	529	FALSE	61008	-38.37
ttcggcaggactttcctctgtcacatcatttgtgt	SS-contig_152_657_623		1	152	71.41	623	657	1017	FALSE	SS-contig_2413	45.28	4	38	368	FALSE	1010	29.6
tcaataggtctttctcttggttcttcggcaggact	SS-contig_152_680_646		1	152	70.5	646	680	1017	FALSE	SS-contig_1284	47.19	341	375	504	TRUE	41008	-21.68
acggttcattagatggttcattttgaggttcatcagtagg	SS-contig_152_736_697		1	152	70.12	697	736	1017	FALSE	SS-contig_152	47.63	709	748	1017	TRUE	41008	-1.64
ccaagcgcattaacaatacattctcttcccatacactca	SS-contig_152_395_357		1	152	70.37	357	395	1017	FALSE	SS-contig_2474	43.3	505	543	619	TRUE	61012	-45.41
aaatgacccgcaagtgatgcagcaaccttctcacg	SS-contig_153_419_385		1	153	73.85	385	419	926	FALSE	SS-contig_1650	46.29	79	113	414	TRUE	1006	17.31
gtaaaaggatcatcctcattcggaagttctacaggtgc	SS-contig_153_608_571		1	153	70.15	571	608	926	FALSE	SS-contig_3517	42.67	218	255	512	TRUE	1006	17.81
cctttacgaaaagcaaaattggttggaccatcacga	SS-contig_153_374_339		1	153	70.01	339	374	926	FALSE	SS-contig_3103	42.44	256	291	315	TRUE	41012	22.94
ccctgaaacaacacgcatttttgaactcttacgtgt	SS-contig_153_642_607		1	153	70.01	607	642	926	FALSE	SS-contig_718	39.11	413	448	514	FALSE	41012	32.22
agcagcagctgctcttctttcaatagttgctaact	SS-contig_153_480_446		1	153	70.18	446	480	926	FALSE	SS-contig_3119	50.07	9	43	419	TRUE	41020	39.65
ttctccacgtcctggtactgcattaacttgtggtg	SS-contig_154_403_369		1	154	71.34	369	403	709	FALSE	SS-contig_2103	49.26	320	354	478	FALSE	1004	6.23
ttcataagcatcacggcgatgacgaacttgagtag	SS-contig_154_223_189		1	154	70.02	189	223	709	FALSE	SS-contig_492	44	454	488	938	TRUE	1004	18.49
ggtactcctactggtcctggtaatccctttggtcc	SS-contig_154_531_497		1	154	71.78	497	531	709	FALSE	SS-contig_93	54.63	839	873	1119	TRUE	1006	-14.65
tccctttaatccatcacgtcctggtgaaccaacta	SS-contig_154_709_675		1	154	70.56	675	709	709	FALSE	SS-contig_1067	51.34	119	153	437	TRUE	1006	28.93
tggtgttggagtcatatcactagcatcaatacctgga	SS-contig_154_592_556		1	154	70.23	556	592	709	FALSE	SS-contig_2382	44	363	399	645	TRUE	1006	-3.61
atccatttgaacctggtgctccaatacttggtggt	SS-contig_154_455_421		1	154	71.53	421	455	709	FALSE	SS-contig_2902	51.35	183	217	445	FALSE	1008	16.16
gtaagtcctcgaagtgaacgtatagccaatgaagcc	SS-contig_155_39_4		1	155	70.12	4	39	705	FALSE	SS-contig_805	42.63	217	252	1032	TRUE	1004
ggcagagagcataatcattaacacgtctgcatgct	SS-contig_155_284_250		1	155	70.54	250	284	705	FALSE	SS-contig_404	42.61	601	635	783	TRUE	1006	20.97
ttacgaacctcccatccatcgatttcgggtctatt	SS-contig_155_183_149		1	155	70.45	149	183	705	FALSE	SS-contig_2677	45.67	60	94	529	FALSE	1008	7.57
tggccatttctccatgatatcatctccggaagaaca	SS-contig_155_112_77		1	155	70.75	77	112	705	FALSE	SS-contig_3452	43.31	24	59	420	TRUE	1010	13.27
agcagctttaacaacctctggatctggaattacatcaaa	SS-contig_155_244_206		1	155	70.13	206	244	705	FALSE	SS-contig_2920	45.52	228	266	611	TRUE	1010	-17.24
acatcaaaatcatgtaattcagagagccctttacgaacct	SS-contig_155_213_174		1	155	70.01	174	213	705	FALSE	SS-contig_3551	37.73	235	274	655	FALSE	21016	25.21
tgcagaagtttggtggtgtaggcattttaacctca	SS-contig_156_680_646		1	156	70.36	646	680	856	FALSE	SS-contig_1109	43.45	681	715	736	FALSE	1008	8.26
tgctgaaacagattcaccatcgtcagaactatcatcatg	SS-contig_156_265_227		1	156	70.16	227	265	856	FALSE	SS-contig_606	47.98	587	625	689	FALSE	1010	20.91
cagttcctggggctgatgtagttgtttgatcaaca	SS-contig_156_635_601		1	156	70.36	601	635	856	FALSE	SS-contig_2631	43.77	139	173	632	FALSE	21012	24.47
acgacacaaccaaaattagaagctactccagtaacacc	SS-contig_156_54_17		1	156	70.16	17	54	856	FALSE							41012	-23.8
tccattgataaacaatttccttccagttacgacacaacca	SS-contig_156_82_43		1	156	70.34	43	82	856	FALSE	SS-contig_2170	38.63	449	488	518	FALSE	41016	13.89
ggtggttctggcattggaatagctgttgatttagtatct	SS-contig_156_315_277		1	156	70.19	277	315	856	FALSE	SS-contig_1668	48.78	13	51	369	FALSE	61008	-7.54
cgttaagaatgccgcaccaattgttgattcttgatattca	SS-contig_157_190_151		1	157	70.09	151	190	867	FALSE	SS-contig_147	45.09	171	210	889	TRUE	1004	19.84
gcagcttgagctcctctataatacattggtgcaagt	SS-contig_157_300_265		1	157	70.17	265	300	867	FALSE	SS-contig_468	41.17	267	302	783	TRUE	1006	10.74
acattaattcctcctgttcctctacctgatggtcca	SS-contig_157_612_577		1	157	70.09	577	612	867	FALSE	SS-contig_649	45.15	651	686	868	TRUE	1010	3.52
agctaatgcaataacgatttctggagcagcttgtct	SS-contig_157_406_371		1	157	70.28	371	406	867	FALSE	SS-contig_807	44.79	70	105	662	TRUE	1012	-18.78
ttggtgcaagtgaatgatacctttcctgtcctgca	SS-contig_157_275_241		1	157	71.53	241	275	867	FALSE							21012	-7.54
gccgttgtcatcagcataagctttggcttcatcaa	SS-contig_157_481_447		1	157	71.31	447	481	867	FALSE	SS-contig_3484	41.73	257	291	437	TRUE	21012	30.52
tgatgaaatttcttacttcttggcaacggctccct	SS-contig_158_439_405		1	158	70.26	405	439	534	FALSE	SS-contig_19	48.2	241	275	515	TRUE	1010	-9.79
acgtccagacttttcaagttttactccagtaagtctagca	SS-contig_158_346_307		1	158	70.59	307	346	534	FALSE	SS-contig_204	42.33	195	234	743	TRUE	1014	22.19
tggcaacggctccctttactttagcagttcctctg	SS-contig_158_419_385		1	158	72.86	385	419	534	FALSE	SS-contig_3335	40.24	525	559	586	FALSE	41008	10.74
tgtctgttcttacgttctttacgttgtttacgtccagac	SS-contig_158_375_337		1	158	70.07	337	375	534	FALSE	SS-contig_277	36.47	1413	1451	2589	TRUE	61004	39.31
agcagttcctctgaatttcttttgtctgttcttacgttct	SS-contig_158_397_358		1	158	70.07	358	397	534	FALSE							61020	-5.5
gcgttgcttacagtctctaaacctcgtgccaaagc	SS-contig_159_467_433		1	159	72.43	433	467	622	FALSE	SS-contig_313	50.18	3	37	555	TRUE	1004	-24.93
tcgtcattttcctcttcacaagtatctgcacaacgt	SS-contig_159_347_312		1	159	70.04	312	347	622	FALSE	SS-contig_151	42.72	607	642	746	TRUE	1014	-34.75
acaggaacataatgatcactacattgtagcgcgcg	SS-contig_160_995_961		1	160	70.4	961	995	1351	FALSE	SS-contig_2253	37.96	413	447	455	FALSE	1004	18.49
tcaatccttatagtgtccggcccgggtgagttttc	SS-contig_160_723_689		1	160	72.47	689	723	1351	FALSE	SS-contig_1879	43.26	363	397	385	TRUE	1004	6.69
atcatatccacgaactaagaacggccatgcaccac	SS-contig_160_791_757		1	160	71.65	757	791	1351	FALSE	SS-contig_2450	42.79	228	262	540	TRUE	1004	-82.91
ctagtaggcatagtttacggttagaactagggcggt	SS-contig_160_532_497		1	160	70.05	497	532	1351	FALSE	SS-contig_2220	37.27	153	188	368	TRUE	1004	29.39
gcaaatgctttcgcagtaggacgtctcgctacggt	SS-contig_160_441_407		1	160	74.39	407	441	1351	FALSE	SS-contig_821	41.4	377	411	646	TRUE	1006	18.56
ggacatctaagggcatcacagacctgttatcgctc	SS-contig_160_951_917		1	160	71.16	917	951	1351	FALSE	SS-contig_1401	40.34	251	285	562	TRUE	1008	3.37
tctaatagatggataccaataatcgaggcggtcttggt	SS-contig_161_202_165		1	161	70.01	165	202	553	FALSE	SS-contig_2012	40.16	74	111	569	TRUE	1004	29.46
gcaaggactactttccagtatccagttggtgcttc	SS-contig_161_363_329		1	161	70.32	329	363	553	FALSE	SS-contig_1963	38.34	389	423	574	FALSE	1006	11.98
agcgagattgttggttcgtataacctgaagactacgt	SS-contig_161_43_7		1	161	70.53	7	43	553	FALSE	SS-contig_583	36.94	586	622	858	TRUE	1006	28.39
agctcctgcatttactggtcttgagagatgaatagatct	SS-contig_161_91_53		1	161	70.16	53	91	553	FALSE	SS-contig_1385	46.31	379	417	510	TRUE	1012	17.04
gctgggccaaggaagttacctttctcaagaaccaa	SS-contig_161_519_485		1	161	71.84	485	519	553	FALSE	SS-contig_1439	40.97	98	132	435	TRUE	1014	27.31
catccataaccaacaacctctctaccagcagcctt	SS-contig_161_147_113		1	161	71.27	113	147	553	FALSE	SS-contig_814	44.87	171	205	875	FALSE	21008
atcagtacgaacttttccgtcaactttaactgaacgttct	SS-contig_162_194_155		1	162	70.08	155	194	581	FALSE	SS-contig_2412	50.08	91	130	334	TRUE	1004	22.6
tcttcctgtgttacgtcctccagtaatcatacaaaggt	SS-contig_162_530_493		1	162	70.25	493	530	581	FALSE	SS-contig_2529	41.33	154	191	359	TRUE	1006	14.25
cctcattcttaacatgtggatctgggtaacggattgtt	SS-contig_162_429_392		1	162	70.09	392	429	581	FALSE	SS-contig_3162	40.63	392	429	475	FALSE	1006	-8.66
ttggtgcagcaaggcgttttaaatggtgctttggt	SS-contig_162_48_14		1	162	73.21	14	48	581	FALSE	SS-contig_379	42.46	413	447	483	FALSE	21008	17.96
tgtgtccaatgattcctactcttcctgtgttacgtcc	SS-contig_162_549_513		1	162	70.77	513	549	581	FALSE	SS-contig_2177	38.65	34	70	571	TRUE	41008
tccatgaatccagctggatatctcatatcagtacgaactt	SS-contig_162_220_181		1	162	70.08	181	220	581	FALSE	SS-contig_2412	60.08	117	156	334	TRUE	41008	34.68
tgcatggccaacattatacgaacaccttgtttagcaaaa	SS-contig_163_218_180		1	163	71.2	180	218	551	FALSE	SS-contig_814	41.33	162	200	875	FALSE	1010	11.1
gtttagcaaaacgttcagatgctcctacttgttctgggg	SS-contig_163_190_152		1	163	72.07	152	190	551	FALSE	SS-contig_3103	42.52	246	284	315	FALSE	21008	37.05
gccaaacaggaaagaaggcatcccaaagttcttcaggca	SS-contig_163_340_302		1	163	74.85	302	340	551	FALSE	SS-contig_3106	43.27	191	229	250	FALSE	21016	24.61
cttttccatgtggaatagctccatgttcatcatcgagtc	SS-contig_163_82_44		1	163	70.51	44	82	551	FALSE	SS-contig_148	44.2	614	652	671	TRUE	21016	33.14
tatgcaagaaaagtaggttgatcatcgtatgctgttgcaa	SS-contig_163_263_224		1	163	70.49	224	263	551	FALSE	SS-contig_496	40.02	118	157	638	FALSE	41016	15.19
tacaacaccttttgtttgtaaaaatccaagccaaacagga	SS-contig_163_369_330		1	163	70.05	330	369	551	FALSE	SS-contig_1025	41.89	179	218	498	FALSE	61016	36.06
atgcatggccaacattatacgaacaccttgtttagcaaa	SS-contig_164_318_280		1	164	71.12	280	318	546	FALSE	SS-contig_814	40.23	161	199	875	FALSE	1010	11.1
tgtttagcaaaacgttcagatgctcctacttgttctggg	SS-contig_164_290_252		1	164	71.78	252	290	546	FALSE	SS-contig_3103	42.52	245	283	315	FALSE	21008	37.05
aagccaaacaggaaagagggcatcccaaagttcttcag	SS-contig_164_441_404		1	164	73.35	404	441	546	FALSE	SS-contig_3103	40.78	249	286	315	TRUE	21016	7.23
ttttccatgtggaatagctccatgttcatcatcgagtc	SS-contig_164_141_104		1	164	70.22	104	141	546	FALSE	SS-contig_148	44.2	614	651	671	TRUE	21016	33.14
tttccaatctgatcccatgcatttgtaacttctggggtt	SS-contig_164_506_468		1	164	71.71	468	506	546	FALSE	SS-contig_2519	39.99	297	335	486	TRUE	41008	19.07
tcgatgagcttcactggtaaatgtttttccaatctgatcc	SS-contig_164_531_492		1	164	70.52	492	531	546	FALSE	SS-contig_84	41.86	155	194	889	TRUE	41012	3.88
tgtgagcgatgtcaaatcttggagatacaactgagc	SS-contig_165_288_253		1	165	70.14	253	288	547	FALSE	SS-contig_666	39	129	164	480	FALSE	1006	2.88
acgtttcaaagcatcagctaaaacattcatacgcacc	SS-contig_165_77_41		1	165	70.16	41	77	547	FALSE	SS-contig_2078	44.67	446	482	581	TRUE	1008	10.74
agcttcttcatgatccataattcctgctgaagtagtgaga	SS-contig_165_386_347		1	165	70.46	347	386	547	FALSE	SS-contig_1847	41.92	249	288	451	TRUE	1010	12.66
ccaaattgacgggatggaagaagtgttgttgtcca	SS-contig_165_337_303		1	165	70.8	303	337	547	FALSE	SS-contig_174	45.36	119	153	513	TRUE	1012	20.79
cgcaccatcttgataaatcaagtataaaatcggaccctca	SS-contig_165_46_7		1	165	70.15	7	46	547	FALSE							21008	34.22
cctccgacatgctttcttctagcttcttcatgatcca	SS-contig_165_406_370		1	165	71.05	370	406	547	FALSE	SS-contig_3548	39.76	55	91	641	TRUE	41008	19.55
cacgtccataatccttaacgacggcgcaactacat	SS-contig_166_211_177		1	166	71.59	177	211	325	FALSE	Lambda Spike 9	41.81	83	117	1350	FALSE	1004	26.27
accttgatcaatggaatagaatgctcgtggcaaaga	SS-contig_166_98_63		1	166	70.18	63	98	325	FALSE	SS-contig_3564	42.4	203	238	557	FALSE	1004	17.31
agttttacgtacattggctcatcacaagattcagcaaga	SS-contig_166_53_15		1	166	70.27	15	53	325	FALSE	SS-contig_71	40.22	237	275	471	FALSE	1018	-3.86
ctttatcatacttgcattgtcctacccattccccaagt	SS-contig_166_151_114		1	166	70.07	114	151	325	FALSE	SS-contig_1811	38.33	38	75	514	TRUE	21004	8.59
tggcaaagtagtcacgaagaactttagctgcttctt	SS-contig_166_250_215		1	166	70.08	215	250	325	FALSE							21008	31.46
acccattccccaagtatggctttgttgttaacctt	SS-contig_166_128_94		1	166	70.41	94	128	325	FALSE	SS-contig_1156	42.5	994	1028	1025	FALSE	41008	29.39
ggaatggaacgtgttgtgaaagatcttcaatcttggc	SS-contig_167_158_122		1	167	70.07	122	158	406	FALSE	SS-contig_1601	49.06	275	311	415	TRUE	1008	28.73
gaaacggttggctcagaaacagatggttcagttgg	SS-contig_167_213_179		1	167	71.18	179	213	406	FALSE	SS-contig_1601	54.9	332	366	415	TRUE	1014	-4.26
gggatacagaagcttgagacataaccaattcaatgtcct	SS-contig_167_317_279		1	167	70.02	279	317	406	FALSE	SS-contig_31	39.25	149	187	972	TRUE	21008	36.81
catcctcaccatcactatcatcctcctcacaaattggt	SS-contig_167_254_217		1	167	70.92	217	254	406	FALSE	SS-contig_1601	58.61	370	407	415	TRUE	21012	-15.52
tgtaagtatcagagccaggacttttgtagacatctggt	SS-contig_167_107_70		1	167	70.14	70	107	406	FALSE	SS-contig_1601	59.62	223	260	415	TRUE	21020	12.55
atcctcctcacaaattggttttgaaacggttggct	SS-contig_167_235_201		1	167	70.91	201	235	406	FALSE	SS-contig_1601	49.45	354	388	415	TRUE	41008	16.44
cagcagcattgtctccgtatgattgttgtggagca	SS-contig_168_721_687		1	168	72.03	687	721	968	FALSE	SS-contig_3255	43.46	283	317	368	FALSE	1004	17.81
aactgatccttgatgtccttctactgcggctggtcc	SS-contig_168_573_538		1	168	73.66	538	573	968	FALSE	SS-contig_58	49.08	661	696	906	TRUE	1004	-38.37
cagtttggacttgagtgataactggtccttgttggt	SS-contig_168_619_584		1	168	70.17	584	619	968	FALSE	SS-contig_168	44.38	530	565	968	TRUE	1004	23.31
caacaactgattcaattggagctactggttcaactttagc	SS-contig_168_664_625		1	168	70.01	625	664	968	FALSE	SS-contig_621	43.24	215	254	989	TRUE	1004	18.22
agtcaacagcttagtgtcttctgtatcctggagca	SS-contig_168_835_801		1	168	70.29	801	835	968	FALSE	SS-contig_3377	40.23	53	87	426	FALSE	1008	25.46
agttgtggaagttcaagtcttggaagttcaaatcttggt	SS-contig_168_224_186		1	168	70.41	186	224	968	FALSE	SS-contig_1023	54.07	66	104	383	TRUE	1010	-3.86
agttcggtaatcttggcatactctggattgacttgc	SS-contig_169_48_13		1	169	70.1	13	48	940	FALSE	SS-contig_554	38.17	137	172	629	TRUE	1004	-0.81
gtgcatcatcccttaccaatctaacacttcctgcag	SS-contig_169_497_462		1	169	70.46	462	497	940	FALSE	SS-contig_2778	41.56	382	417	503	TRUE	1006	-29.53
tctcatcagtcaaatctttgatccatagtttggtgcgg	SS-contig_169_212_175		1	169	70.32	175	212	940	FALSE	SS-contig_2159	40.62	113	150	479	FALSE	1006	20.02
cacaaatctcaggtacaggttctaggactgggcta	SS-contig_169_659_625		1	169	70.21	625	659	940	FALSE	SS-contig_2275	39.37	87	121	383	FALSE	1008	-0.92
gcaacacaatgaactaggactttaccaccatcagctaag	SS-contig_169_297_259		1	169	70.57	259	297	940	FALSE	SS-contig_491	41.22	453	491	642	TRUE	1008	-34.13
gattaggtacctcctcagtggcattgacaattaagcc	SS-contig_169_152_116		1	169	70.23	116	152	940	FALSE	SS-contig_944	50.58	503	539	622	TRUE	1012	13.39
cttttgggtatggtcctcttggtcctctccatgga	SS-contig_170_121_87		1	170	72	87	121	955	FALSE	SS-contig_695	50.77	575	609	657	TRUE	1008	9.6
cgtcttctggtaaatttctaaggtgtggaggaagtgg	SS-contig_170_631_595		1	170	70.04	595	631	955	FALSE	SS-contig_3136	42.08	257	293	313	FALSE	1012	-25.55
ggaagatcacgatactctggtggaacaggaagtttatct	SS-contig_170_290_252		1	170	70.47	252	290	955	FALSE	SS-contig_3173	48.57	143	181	296	TRUE	1012	3.79
ttcttcaacatttgcccacttctctgatggtgtaagt	SS-contig_170_555_519		1	170	70.12	519	555	955	FALSE	SS-contig_3484	42.43	29	65	437	TRUE	1014	12.55
aggtaacttttcaacaaatggtggcattggtggtct	SS-contig_170_780_745		1	170	70.8	745	780	955	FALSE	SS-contig_3473	46.16	20	55	431	FALSE	1020	12.36
ggaagtggaagtttttctaatacttctgttgggaggcc	SS-contig_170_602_565		1	170	70.49	565	602	955	FALSE	SS-contig_3347	38.91	159	196	419	FALSE	41016	37.58
gagcatcgtattcagctgacaacttgacgaaagct	SS-contig_171_435_401		1	171	70.48	401	435	700	FALSE	SS-contig_481	40.76	472	506	682	TRUE	1008	18.06
acaattccaaccttgttagcaacatcaagagcatcgt	SS-contig_171_463_427		1	171	70.71	427	463	700	FALSE	SS-contig_229	45.92	322	358	1381	TRUE	21012	27.44
agctcccttaacaatagctttctttgctccaagagc	SS-contig_171_92_57		1	171	70.45	57	92	700	FALSE							41008	34.62
gcttctttacagcagccttaatatggttcttgttagcct	SS-contig_171_342_304		1	171	70.41	304	342	700	FALSE	SS-contig_124	39.96	140	178	719	TRUE	41008	19.55
cgttgtttttcttttgaaccttggaagacatgaccctc	SS-contig_171_42_5		1	171	70.18	5	42	700	FALSE	SS-contig_1260	40.83	12	49	503	TRUE	61012	16.5
tctttgctccaagagctttctcaatcttagcgttgt	SS-contig_171_72_37		1	171	70.14	37	72	700	FALSE							61016	24.6
aactccagaacgaacttcatcaataacggatggctc	SS-contig_172_300_265		1	172	70.18	265	300	690	FALSE	SS-contig_1278	47.36	272	307	583	TRUE	1006	23.08
acctgaacagttatctgcaactctcttgatacgatcca	SS-contig_172_447_410		1	172	70.4	410	447	690	FALSE	SS-contig_1278	41.45	417	454	583	TRUE	1006	21.69
gctcttggaacataacgaccttgacttgtttcactaaaga	SS-contig_172_248_209		1	172	70.33	209	248	690	FALSE	SS-contig_998	44.28	162	201	732	TRUE	1006	5.16
agcatcttcctttccagtaatcatttgatctgggtgg	SS-contig_172_351_315		1	172	70.16	315	351	690	FALSE	SS-contig_1278	54.96	322	358	583	TRUE	1012	24.9
agcaagcattaccaatttgaacaccagcttgacca	SS-contig_172_115_81		1	172	71.05	81	115	690	FALSE	SS-contig_1278	56.76	88	122	583	TRUE	21008	17.65
tatgttcaacaacagcagttgcacctgtggagctg	SS-contig_172_603_569		1	172	72.28	569	603	690	FALSE	SS-contig_173	56.84	251	285	527	TRUE	21012	30
aacagcagttgcaacttgtggagctggatagacag	SS-contig_173_275_241		1	173	71.86	241	275	527	FALSE	SS-contig_233	48.18	602	636	1228	TRUE	1010	13.55
agagatcaaacggttaagattagggtatgatggacggg	SS-contig_173_428_391		1	173	70.55	391	428	527	FALSE							21004	-17.24
acggcaaatatcgtagattgcttcattgtcaaccatga	SS-contig_173_374_337		1	173	70.47	337	374	527	FALSE	SS-contig_998	55.33	612	649	732	TRUE	21008	35.88
acagtcagagtgttcaagggtggtatgagtagtaagga	SS-contig_173_332_295		1	173	70.98	295	332	527	FALSE	SS-contig_172	51.12	612	649	690	TRUE	41008	6.01
agagctccttcaaaacgaagggaagcagtgataga	SS-contig_173_475_441		1	173	70.65	441	475	527	FALSE	SS-contig_247	41.78	383	417	667	FALSE	41012	39.93
aggattgaattgtatggttcaacaacagcagttgcaac	SS-contig_173_298_261		1	173	70.29	261	298	527	FALSE	SS-contig_172	55.49	579	616	690	TRUE	41012	35.57
tccaatacctgggcgaccgtgtttgactggtttat	SS-contig_174_427_393		1	174	72.6	393	427	513	FALSE	SS-contig_2538	45.59	221	255	647	TRUE	1004	8.25
acaaccatatcacgaaggtgagtcttgacacatgc	SS-contig_174_279_245		1	174	70.26	245	279	513	FALSE	SS-contig_820	41.15	281	315	491	FALSE	1004	25.96
ccagagtgaataccaacaactcctccaaccatttctg	SS-contig_174_321_285		1	174	70.43	285	321	513	FALSE	SS-contig_1187	46.43	521	557	608	FALSE	1008	23.22
tgcagcaaattgttcacgattcatatccaaaagttggt	SS-contig_174_130_93		1	174	70.04	93	130	513	FALSE	SS-contig_251	42.29	975	1012	1420	TRUE	1008	16.16
tccaagataatgtccaatcatttcagcacgaatctcaact	SS-contig_174_376_337		1	174	70.14	337	376	513	FALSE	SS-contig_674	41.16	507	546	601	TRUE	1008	15.42
ttgagtgggatgaaacgtgaagagtgggtagctcc	SS-contig_174_459_425		1	174	72.36	425	459	513	FALSE	SS-contig_2917	38.69	3	37	408	FALSE	21008	-2.34
agcagtgctagagtcgtatttccaagttggtggga	SS-contig_175_192_158		1	175	72.08	158	192	277	FALSE	SS-contig_3050	51.68	168	202	217	TRUE	1008	8.58
tccaagttggtgggagttgtttggaagtcttgtaat	SS-contig_175_172_137		1	175	70.09	137	172	277	FALSE	SS-contig_3050	47.86	147	182	217	TRUE	41008	25.58
caacagcttgggtcgcaaaggaattggcagaagtc	SS-contig_176_397_363		1	176	72.95	363	397	755	FALSE	SS-contig_1468	49.57	317	351	513	FALSE	1006	-9.29
ggaaaccattagcatctcctgatccatattgaattgtcca	SS-contig_176_528_489		1	176	70.18	489	528	755	FALSE	SS-contig_331	43.58	299	338	831	TRUE	1006	-16.52
ccaagaataccatcagttggatcattagcaaagtcagagg	SS-contig_176_652_613		1	176	70.31	613	652	755	FALSE	SS-contig_2285	45.61	41	80	454	TRUE	1006	20.79
gggattgtccgaagacagtctttggaatggcaaga	SS-contig_176_603_569		1	176	71.64	569	603	755	FALSE	SS-contig_1908	39.75	514	548	595	FALSE	1010	25.96
tgtcctggtgtaccaatagtaatgtttccaagatactcca	SS-contig_176_256_217		1	176	70.28	217	256	755	FALSE	SS-contig_935	51.95	125	164	564	TRUE	1010	5.8
tcagaggagcctccttgtccacaggtagtatctgg	SS-contig_176_337_303		1	176	72.5	303	337	755	FALSE	SS-contig_1003	48.29	52	86	381	TRUE	1012	17.81
tcttgcttaccaaattgattacatgggaatgcagcaac	SS-contig_177_246_209		1	177	70.13	209	246	573	FALSE	SS-contig_1465	45.35	368	405	664	TRUE	1006	3.88
gtggagctgcattactaccattgacatcaactttacca	SS-contig_177_350_313		1	177	70.32	313	350	573	FALSE	SS-contig_105	51.9	218	255	440	TRUE	1008	-12.55
tgtgaagcaacattaactatgataacaacctttccacggt	SS-contig_177_135_96		1	177	70.33	96	135	573	FALSE	SS-contig_395	38.67	71	110	505	TRUE	1010	12.97
gttggaccatatctttgaactactttgccttctctgtcaa	SS-contig_177_465_426		1	177	70.18	426	465	573	FALSE	SS-contig_2548	39.24	181	220	526	FALSE	1014	-8.32
tcctttaatatcaattggacagcctggttcttgcttacc	SS-contig_177_274_236		1	177	70.33	236	274	573	FALSE	SS-contig_433	42.89	712	750	873	FALSE	21012	17.35
gcagcaactgcaaagcctttatctttatacttatccagca	SS-contig_177_216_177		1	177	70.86	177	216	573	FALSE	SS-contig_3164	41.62	23	62	533	FALSE	41012	26.77
aagctcacgaattctacgtccacgttctccgagaa	SS-contig_178_227_193		1	178	71.93	193	227	728	FALSE	SS-contig_144	46.65	281	315	1233	TRUE	1004	22.6
taacaggcacggcgaacagcgagtcctccaataag	SS-contig_178_379_345		1	178	74.1	345	379	728	FALSE	SS-contig_473	49.33	264	298	424	TRUE	1004	-47.98
gaaaatttcatagctttggcacgttgaccacgaagt	SS-contig_178_478_443		1	178	70.1	443	478	728	FALSE	SS-contig_103	44.31	286	321	1536	TRUE	1006	16.55
tggagctttgcgaacttcaactccagaataaccat	SS-contig_178_149_115		1	178	70.2	115	149	728	FALSE	SS-contig_1088	42.22	269	303	585	TRUE	1008	28.73
ctcataaacagcaactggtggttcttgtctatgttcaga	SS-contig_178_728_690		1	178	70.1	690	728	728	FALSE	SS-contig_2895	46.62	68	106	538	TRUE	1008	-6.97
agtcacgtactggttgaccagagtgaatcataatacca	SS-contig_178_519_482		1	178	70.24	482	519	728	FALSE	SS-contig_2104	43.39	407	444	475	TRUE	21008	31.19
caacaaactgccgtggtggtactctaacagaagga	SS-contig_179_909_875		1	179	71.3	875	909	1125	FALSE	Bio B Spike	46.85	937	971	1041	FALSE	1006	-27.81
atctccaaaacgagtgactaaatcacgtgcagttga	SS-contig_179_404_369		1	179	70.04	369	404	1125	FALSE	SS-contig_3072	40.16	312	347	484	TRUE	1006	27.44
gctgtgtgcttccaataatatgacgaggttcttctagac	SS-contig_179_444_406		1	179	70.12	406	444	1125	FALSE							21008	-27.81
cacgtgcagttgaaacatgacaatcactttcactacc	SS-contig_179_381_345		1	179	70.04	345	381	1125	FALSE	SS-contig_3061	44.64	185	221	495	FALSE	41008	26.61
tgacgaggttcttctagacaatctccaaaacgagtga	SS-contig_179_424_388		1	179	70.34	388	424	1125	FALSE	SS-contig_3498	45.94	371	407	502	FALSE	41008	-6.97
ggtagtgccagacttgttaattgcccagtacttttgt	SS-contig_180_791_755		1	180	70.55	755	791	949	FALSE	SS-contig_2021	42.98	140	176	405	TRUE	1006	-5.92
ccaaggccagctacacaatgaatagcaatacaagct	SS-contig_180_626_591		1	180	70.67	591	626	949	FALSE	SS-contig_3072	41.26	319	354	484	TRUE	1008	28.71
gtggtggggctccatctggatattcccaatttatg	SS-contig_180_475_441		1	180	70.39	441	475	949	FALSE	SS-contig_277	44.14	2285	2319	2589	FALSE	41008	14.27
tccattaaagcaatagcaactaaaacaggtgctcttcca	SS-contig_180_662_624		1	180	70.38	624	662	949	FALSE	SS-contig_114	45.95	210	248	593	FALSE	41008	37.05
tccatttagcaattacatcaggtggtggtggggct	SS-contig_180_499_465		1	180	72.72	465	499	949	FALSE	SS-contig_1250	50.36	192	226	631	FALSE	41012	-28.98
cgtgcattagctgtacctacacgtttaccaagacc	SS-contig_181_303_269		1	181	70.31	269	303	646	FALSE	SS-contig_1647	50.46	227	261	253	TRUE	1004	20
tctacgagcttcttgatattgacgagcacggaagc	SS-contig_181_253_219		1	181	71.08	219	253	646	FALSE	SS-contig_1647	51.08	177	211	253	TRUE	1006	18.21
cagctgcttcatttgggtcgagccatactcttcct	SS-contig_181_131_97		1	181	72.78	97	131	646	FALSE	SS-contig_1647	49.92	55	89	253	TRUE	1012	8.58
cacggaagcgagagtgtacaacaactggtttcttg	SS-contig_181_227_193		1	181	70.81	193	227	646	FALSE	SS-contig_1647	59.38	151	185	253	TRUE	21008	1
ttaccaagaccacaatgacgtccttttctacgagc	SS-contig_181_279_245		1	181	70.01	245	279	646	FALSE	SS-contig_1647	55.73	203	237	253	TRUE	21008	22.6
gccttggctttagcagcttcaacttggtcaataag	SS-contig_181_537_503		1	181	70.06	503	537	646	FALSE	SS-contig_2848	46.34	89	123	127	TRUE	21008	12.94
aacttgttcaaccatttgacggagtccaacacgag	SS-contig_182_1075_1041		1	182	70.76	1041	1075	1264	FALSE	SS-contig_1298	41.01	271	305	575	TRUE	1004	19.42
aaccaatgtttgacactcttcacgcattctacgga	SS-contig_182_955_921		1	182	70.2	921	955	1264	FALSE	SS-contig_2373	50.52	377	411	489	TRUE	1004	-1.64
cagcctcacgacgatgttgaatatcttcataacgatgt	SS-contig_182_287_250		1	182	70.05	250	287	1264	FALSE	SS-contig_1744	42.78	103	140	515	TRUE	1004	19.42
ttcagctaaatcatcacgaagtcttgaggctttaacatca	SS-contig_182_244_205		1	182	70.02	205	244	1264	FALSE	SS-contig_224	42.72	394	433	681	FALSE	1004	2.82
tccacgaacgttacgagtagaatcagtgtcctctt	SS-contig_182_1135_1101		1	182	70.08	1101	1135	1264	FALSE	SS-contig_1313	39.68	327	361	461	FALSE	1006	-6.97
catcgagatcattacgtgctttaatcaactcatcgcgt	SS-contig_182_452_415		1	182	70.43	415	452	1264	FALSE	SS-contig_1344	41.36	359	396	640	TRUE	1006	4.69
acggcaagttgaagcggttagtaatttgacaagca	SS-contig_183_51_17		1	183	70.84	17	51	1165	FALSE	SS-contig_1295	46.44	236	270	460	FALSE	1004	-61.77
caaaggacactcgttccaatagtagcacccatgaa	SS-contig_183_500_466		1	183	70	466	500	1165	FALSE	SS-contig_124	39.54	421	455	719	TRUE	1004	9.6
gcaccaagtgtagctgtatgtaggagccaggtaaa	SS-contig_183_575_541		1	183	70.99	541	575	1165	FALSE	SS-contig_130	40.25	354	388	548	FALSE	1006	17.35
acaagcccatttgagcgttaattggatcatacatatcagt	SS-contig_183_991_952		1	183	70.25	952	991	1165	FALSE	SS-contig_1879	46.51	99	138	385	TRUE	1006	-8.32
tccaagtccaaatgttgcagcaccaattataccgt	SS-contig_183_258_224		1	183	70.58	224	258	1165	FALSE	SS-contig_950	46.84	186	220	810	FALSE	1008	-6.09
ctccatgtggaagttgaacagcccttttagcaacc	SS-contig_183_895_861		1	183	71.16	861	895	1165	FALSE	SS-contig_2950	49.07	415	449	492	TRUE	1012	5.16
cgcctctgacatcacgtggtgttccaaaagctccc	SS-contig_184_1155_1121		1	184	74.89	1121	1155	1284	FALSE	SS-contig_1089	49.19	200	234	497	TRUE	1008	6.01
ctacgtggcataccaaaacctgtctttccggcttg	SS-contig_184_1000_966		1	184	72.29	966	1000	1284	FALSE	SS-contig_184	52.61	714	748	1284	TRUE	1008	3.88
tggatcacgagttaattcagctggtaaatcttcatggg	SS-contig_184_1064_1027		1	184	70.08	1027	1064	1284	FALSE	SS-contig_1497	44.04	216	253	496	TRUE	1008	-21.94
cccatttgaagtggaacaataccatcagaaagacgagc	SS-contig_184_574_537		1	184	70.87	537	574	1284	FALSE	SS-contig_184	44.6	243	280	1284	TRUE	1010	13.27
accagattgaagccatgttgaaccacgaagattttca	SS-contig_184_428_392		1	184	70.72	392	428	1284	FALSE	SS-contig_1482	43.21	54	90	589	FALSE	1012	19.42
tgaattgggacaataccctcagatttcataagcttagcc	SS-contig_184_274_236		1	184	70.09	236	274	1284	FALSE	SS-contig_184	44.91	530	568	1284	TRUE	1012	16.16
acgtggcataccaaaacctgtctttccggcttgag	SS-contig_185_416_382		1	185	73.42	382	416	453	FALSE	SS-contig_185	54.99	74	108	453	TRUE	1008	3.88
aatcattccttgggatctttgatcttgagcttgaagtgt	SS-contig_185_350_312		1	185	70.18	312	350	453	FALSE	SS-contig_47	45.39	160	198	774	TRUE	21008	3.82
cataccaaagccagtcataccagcttgagtagcaaatct	SS-contig_185_102_64		1	185	71.41	64	102	453	FALSE	SS-contig_185	58.35	252	290	453	TRUE	21008	30.52
accaaatccagtcataccaccttgattagctcctaaacat	SS-contig_185_287_248		1	185	70.83	248	287	453	FALSE	SS-contig_185	55.12	60	99	453	TRUE	21012	2.82
tccagtggcggcgcttggcattgtatctgattttg	SS-contig_186_150_116		1	186	73.98	116	150	400	FALSE	SS-contig_1329	45.08	317	351	479	TRUE	1004	3.88
agttttcatacggaaccattgtggaagtggacgat	SS-contig_186_110_76		1	186	70.02	76	110	400	FALSE	SS-contig_1236	41.47	-3	31	499	FALSE	1010	10.93
acagccatttttgtgtaaaaagtcaacaggcttacaactt	SS-contig_186_204_165		1	186	70.16	165	204	400	FALSE							41012	22.72
tggaagtggacgattttgcttttgagctttagcga	SS-contig_186_89_55		1	186	70.71	55	89	400	FALSE	SS-contig_1050	44.15	435	469	472	TRUE	61012	15.15
catctctgtactcaacaatagcaacttgaccttcagca	SS-contig_187_570_533		1	187	70.06	533	570	804	FALSE	SS-contig_1581	43.28	319	356	526	TRUE	1004	22.4
gaccttcagcacttccatcagccatattttcaccaatg	SS-contig_187_543_506		1	187	71.14	506	543	804	FALSE	SS-contig_187	49.2	242	279	804	TRUE	21008	-13.31
gggttagctccatcaagaactatctctccttctttacga	SS-contig_187_235_197		1	187	70.18	197	235	804	FALSE							21012	31.46
agaacaaaatcgataccacgctcaacatgttcatcaca	SS-contig_187_304_267		1	187	70.48	267	304	804	FALSE	SS-contig_95	44.97	788	825	1009	TRUE	41008	-0.64
ggaaatgagtcagaacaaagttcatcctctgtgaaagca	SS-contig_187_145_107		1	187	70.54	107	145	804	FALSE	SS-contig_1118	39.96	153	191	536	FALSE	41016	25.38
tcaacatgttcatcacatccatcatccatctcttcacc	SS-contig_187_283_246		1	187	70.12	246	283	804	FALSE	SS-contig_187	48.1	510	547	804	TRUE	61008	20.63
tggtgagcagataaaccggcaagtttaagttcagc	SS-contig_188_275_241		1	188	70.76	241	275	692	FALSE	SS-contig_630	42.78	576	610	1064	TRUE	1004	25.14
acatgaggaaattaacggcgtcctgatcctccaag	SS-contig_188_659_625		1	188	71.35	625	659	692	FALSE	SS-contig_3561	42.9	351	385	545	TRUE	1008	28.9
ttggaaggattgttccggtaagttgagaagcaagt	SS-contig_188_475_441		1	188	70.01	441	475	692	FALSE	SS-contig_2970	40.39	200	234	414	FALSE	1008	27.8
tcagtaactggaagaatctcgacaggcttgacttctt	SS-contig_188_518_482		1	188	70.45	482	518	692	FALSE	SS-contig_3001	41.3	116	152	533	FALSE	1008	10.92
ggacatctaacaattggcttcaaatttccagcagctg	SS-contig_188_191_155		1	188	70.34	155	191	692	FALSE	SS-contig_2275	40.57	80	116	383	TRUE	1018	15.15
acagcaattccaatagtttgagcttggtgagcaga	SS-contig_188_299_265		1	188	70.39	265	299	692	FALSE	SS-contig_1023	43.04	163	197	383	TRUE	21004	30.05
gctattgaaaggattattgatacaccggcaaagatggca	SS-contig_189_805_767		1	189	70.78	767	805	1014	FALSE	SS-contig_1381	40.4	151	189	534	FALSE	1008	-6.09
tgatactgtccttacctggatccatagtccacattcc	SS-contig_189_861_825		1	189	70.12	825	861	1014	FALSE	SS-contig_3055	35.47	192	228	502	TRUE	21004	37.77
agatggcaaagatagctggatagtctccttgtgtaaaact	SS-contig_189_774_735		1	189	70.6	735	774	1014	FALSE	SS-contig_1486	36.97	151	190	624	TRUE	21008	2.48
acagctaaagctttggggcgagagaataaatctcc	SS-contig_189_163_129		1	189	70.13	129	163	1014	FALSE	SS-contig_442	43.67	477	511	793	FALSE	41012	27.2
aacttctggtgcagataccccaagacgtggtccac	SS-contig_189_479_445		1	189	73.97	445	479	1014	FALSE	SS-contig_1631	47.49	421	455	481	TRUE	41012	12.73
tccagatacttggttgattaggaacacctccagatga	SS-contig_190_186_150		1	190	70.07	150	186	473	FALSE	SS-contig_2811	39.36	386	422	509	FALSE	1008	8.58
ccacctcttgcgaccatatcaggtgacatatcaaaat	SS-contig_190_340_304		1	190	70.09	304	340	473	FALSE	SS-contig_751	40.14	198	234	1007	FALSE	21004	32.65
cctccagatgacatcattgtatgtggttgaacaagca	SS-contig_190_160_124		1	190	70.46	124	160	473	FALSE							21012	24.47
tgattcagcaattgttattccacctcttgcgacca	SS-contig_190_359_325		1	190	70.38	325	359	473	FALSE	SS-contig_2182	42.98	34	68	533	TRUE	41008	14.24
tggcaaattagagaacaaacgaacatatggcatggc	SS-contig_190_38_3		1	190	70.01	3	38	473	FALSE	SS-contig_2700	36.67	438	473	535	FALSE	41008	-15.63
tcgtgataattcttgagtttgtcttggtgaaagttgtcca	SS-contig_190_242_203		1	190	70.22	203	242	473	FALSE	SS-contig_787	43.2	132	171	706	TRUE	41012	8.58
ggatcatccgtttatccacaacacgccaatagtct	SS-contig_191_383_349		1	191	70.07	349	383	1003	FALSE	SS-contig_2308	44.16	96	130	152	TRUE	1006	27.07
ccacactgtcttaaccatatcaggatcatgaaggatagga	SS-contig_191_337_298		1	191	70.24	298	337	1003	FALSE	SS-contig_2495	38.44	51	90	402	FALSE	1006	-1.64
ttcgtgctttgataagttctgttccacggactggt	SS-contig_191_476_442		1	191	71.3	442	476	1003	FALSE	SS-contig_2008	42.13	191	225	409	TRUE	1008	6.23
tgcagctcttttagaaggagttgatcgatattcagggt	SS-contig_191_253_216		1	191	70.65	216	253	1003	FALSE	SS-contig_12	43.69	70	107	191	TRUE	1012	2.82
gccctttcatctgaagcagtattaccatccgattca	SS-contig_191_768_733		1	191	70.04	733	768	1003	FALSE	SS-contig_363	43.74	1335	1370	1434	TRUE	1014	-8.9
caactaggttcagcatttgaatccttatggatcatccgt	SS-contig_191_411_373		1	191	70.17	373	411	1003	FALSE							21008	22.27
aactactagctgctaccctttcagttgatggatctga	SS-contig_192_587_551		1	192	70.16	551	587	882	FALSE	SS-contig_73	44.14	575	611	1482	FALSE	1006	27.91
gtccatgataagatacttgggcttgttccatgtcaca	SS-contig_192_635_599		1	192	70.06	599	635	882	FALSE	SS-contig_2799	39.58	39	75	482	FALSE	1006	13.27
tgaccaaagaccatctgagtccctatgaaatactgct	SS-contig_192_100_64		1	192	70.37	64	100	882	FALSE	SS-contig_827	38.54	234	270	436	TRUE	1008	2.46
tttctatatgctgcccaaatacgcccagacacaat	SS-contig_192_195_161		1	192	70.21	161	195	882	FALSE	SS-contig_2423	42.16	159	193	461	FALSE	1010	-16.94
tggtactgaaacaataactcctgtaccagttccaatcca	SS-contig_192_511_473		1	192	70.64	473	511	882	FALSE	SS-contig_1814	42.16	384	422	432	TRUE	41008	31.68
ccctatgaaatactgctattgttccatttgccatagctgt	SS-contig_192_80_41		1	192	70.44	41	80	882	FALSE	SS-contig_1141	40.44	763	802	831	TRUE	41008	25.23
cgtggtccagaattgatgacggcattaacgagaac	SS-contig_193_113_79		1	193	70.81	79	113	424	FALSE	SS-contig_2569	39.38	83	117	329	FALSE	1004	-2.02
cagcttgtcttctaacagttccggctcttccaatac	SS-contig_193_163_128		1	193	70.28	128	163	424	FALSE	SS-contig_380	44.41	581	616	941	TRUE	1006	1.57
tgtcttaatgttacggaaagcagcctcacgagctc	SS-contig_193_252_218		1	193	71.43	218	252	424	FALSE	SS-contig_49	46.97	549	583	1044	TRUE	1010	19.55
cggctcttccaatacgagtagagtcttcacgtggt	SS-contig_193_142_108		1	193	71.85	108	142	424	FALSE	SS-contig_194	71.85	393	427	739	TRUE	41008	14.26
cggcattaacgagaacttgtactgggttttctcca	SS-contig_193_94_60		1	193	70.23	60	94	424	FALSE	SS-contig_194	70.23	345	379	739	TRUE	41008	24.61
gctccagtacaaagaagccaaagagcttgattaactct	SS-contig_193_221_184		1	193	70.27	184	221	424	FALSE	SS-contig_3125	47.17	409	446	489	TRUE	41016	33.47
ccagctttacggaatctctttacttgccaacggcc	SS-contig_194_227_193		1	194	72.34	193	227	739	FALSE	SS-contig_898	41.03	21	55	575	FALSE	1004	6.62
cattagccgatcgatctagccaacacgtccaagct	SS-contig_194_651_617		1	194	72.64	617	651	739	FALSE	SS-contig_2633	43.41	353	387	454	FALSE	1004	1.93
tcacgtggtccagaattgatgacggcattaacgag	SS-contig_194_401_367		1	194	71.61	367	401	739	FALSE	SS-contig_829	40.15	674	708	790	TRUE	1004	-2.02
tccttcagcagtagtgtcccactcggccagtttga	SS-contig_194_51_17		1	194	74.73	17	51	739	FALSE	SS-contig_744	41.91	992	1026	1311	TRUE	1006	14.87
caacagcttgtcttctaacagttccggctcttccaa	SS-contig_194_451_416		1	194	71.62	416	451	739	FALSE	SS-contig_1407	46.62	499	534	638	TRUE	1006	1.57
agcaacagttagttcggccacaagacaatacgaat	SS-contig_194_719_685		1	194	70.25	685	719	739	FALSE	SS-contig_1513	40.01	-4	30	806	FALSE	1008	14.56
agcctcattagtagacatcacaatgcacttccagact	SS-contig_195_821_785		1	195	70.61	785	821	825	FALSE	SS-contig_3517	39.43	290	326	512	TRUE	1006	6.24
actcctctctccatatccacaccataatgtttggtagtc	SS-contig_195_431_393		1	195	70.3	393	431	825	FALSE	SS-contig_3382	42.12	355	393	415	TRUE	21008	39.87
gctgtctcagagtatggagccatacatgtatccatatga	SS-contig_195_556_518		1	195	70.21	518	556	825	FALSE	SS-contig_988	40.28	192	230	610	TRUE	21008	36.34
tccagcattacaactaaaaaccatatcaggaaggcctt	SS-contig_195_233_196		1	195	70.04	196	233	825	FALSE	SS-contig_2295	41.09	367	404	482	TRUE	41008	-1.52
tgctttatctttatcaacaacaccacccatccatgga	SS-contig_195_122_86		1	195	70.13	86	122	825	FALSE	SS-contig_410	47.23	354	390	1203	TRUE	41012	13.27
tgaaaatgcaggaggataccataaacaagctgtctcag	SS-contig_195_584_547		1	195	70.21	547	584	825	FALSE	SS-contig_233	42.96	306	343	1228	FALSE	41012	-17.95
tcccatggtcttcgatgatctagtggtatggagttg	SS-contig_196_660_625		1	196	70.32	625	660	869	FALSE	SS-contig_2496	41.92	297	332	504	TRUE	1004	-8.66
acgagatatccatcttcatgattacctacttcccatggtc	SS-contig_196_690_651		1	196	70.25	651	690	869	FALSE							21008	13.89
gcaccttcattattctcctcatctgttggttcatttgga	SS-contig_196_276_238		1	196	70.44	238	276	869	FALSE	SS-contig_699	43.83	392	430	520	TRUE	21016	-52.15
tctagtggtatggagttgtctacttggcttgatttagca	SS-contig_196_642_604		1	196	70.34	604	642	869	FALSE	SS-contig_2875	34.15	151	189	521	FALSE	41004	15.15
ttggcttgatttagcaaaatcaatcatccatacacctgc	SS-contig_196_619_581		1	196	70.07	581	619	869	FALSE	SS-contig_31	42.32	3	41	972	FALSE	41008	39.64
tggcgttaacccaactaaccaaggatcattcattatttgt	SS-contig_196_49_10		1	196	70.48	10	49	869	FALSE	SS-contig_2529	42.98	245	284	359	FALSE	41012	14.25
taagtcctgttaaacatacacgagcacgagcacct	SS-contig_197_611_577		1	197	70.8	577	611	679	FALSE	SS-contig_136	44.45	550	584	641	TRUE	1004	6.01
acagaatcacctccgtgagctttagcaacgttattg	SS-contig_197_444_409		1	197	70.41	409	444	679	FALSE	SS-contig_205	44.96	227	262	816	TRUE	1004	25.96
ctttcccttgagatcgataacacctcgttcaatcatttca	SS-contig_197_532_493		1	197	70.18	493	532	679	FALSE	SS-contig_786	41.94	493	532	571	TRUE	1004	19.76
gcaccaccgaaaagaccaattttacctcctttagca	SS-contig_197_372_337		1	197	70.84	337	372	679	FALSE	SS-contig_3415	43.38	96	131	303	TRUE	1006	11.16
attcataatacgaccttttgatccagcaacagtagccttt	SS-contig_197_187_148		1	197	70.17	148	187	679	FALSE	SS-contig_2662	47.34	74	113	295	FALSE	1010	-8.32
acaaattctggagcttcagcgtgaattggtgcaaa	SS-contig_197_270_236		1	197	71.27	236	270	679	FALSE	SS-contig_131	48.82	470	504	527	TRUE	1016	11.79
accaatgacagcagtaacacgaccttttgatccag	SS-contig_198_227_193		1	198	70.43	193	227	590	FALSE	SS-contig_197	51.77	162	196	679	TRUE	1006	-75.13
atagcagtacgaagtgcggatcccacacgagaaat	SS-contig_198_58_24		1	198	72.18	24	58	590	FALSE	SS-contig_2473	47.19	326	360	456	TRUE	1006	23.68
tgtccacgaactaatccttcagtaccatccatagca	SS-contig_198_391_356		1	198	70.26	356	391	590	FALSE	SS-contig_437	45.02	413	448	1163	TRUE	1006	1
ttggtggaagttcgccatcgaattgtacatcaaca	SS-contig_198_267_233		1	198	70.44	233	267	590	FALSE	SS-contig_604	41.87	505	539	629	TRUE	1008	29.92
agtttctggaccaactggaattgtaattggatttcctgt	SS-contig_198_443_405		1	198	70.31	405	443	590	FALSE	SS-contig_1118	45.99	477	515	536	TRUE	1008	24.74
tctgcagcttcagcgtgaattggtgcaaagttctt	SS-contig_198_538_504		1	198	72.44	504	538	590	FALSE	SS-contig_1658	45.89	285	319	506	TRUE	1016	12.13
tttgtagtataaacacgtgctccaggtccagaaaatcc	SS-contig_199_315_278		1	199	70.11	278	315	726	FALSE	SS-contig_2353	45.6	-6	31	395	TRUE	1006	6.01
agcatcactagcatctggagagacctctagtaagtca	SS-contig_199_61_25		1	199	70.57	25	61	726	FALSE	SS-contig_1581	48.23	178	214	526	TRUE	1012	13.92
acgtgctctttggctgttaaaatttgctcttctcctca	SS-contig_199_436_399		1	199	71.83	399	436	726	FALSE							21020	-14.29
tctcctcatatttggattcattcgaataccccctgca	SS-contig_199_406_370		1	199	70.67	370	406	726	FALSE	SS-contig_697	44.71	455	491	512	TRUE	41008	9.99
atcgaatcaaggcagcaaaaaccctcataacgatatct	SS-contig_199_566_529		1	199	70.13	529	566	726	FALSE	SS-contig_2453	41.18	131	168	563	TRUE	41016	3.37
tcttcagtactttcttcttgacgtgctctttggctg	SS-contig_199_456_421		1	199	70.16	421	456	726	FALSE	SS-contig_312	44.41	652	687	953	TRUE	61008	-15
gcaagtctttctgcgaccacgagcacgttcaaact	SS-contig_200_575_541		1	200	73.7	541	575	584	FALSE	SS-contig_1214	45.31	41	75	582	TRUE	1004	23.68
tcttggatcattgacaactggtgagcatgtaacaaca	SS-contig_200_299_263		1	200	70.23	263	299	584	FALSE	SS-contig_1492	42.13	670	706	742	TRUE	1004	-2.86
agattggtgcacgattgattcttgacatacaaagacgt	SS-contig_200_210_173		1	200	70.36	173	210	584	FALSE	SS-contig_2803	39.71	21	58	503	FALSE	1004	22.62
atcaatacccattgtcggacagatggaacaccagc	SS-contig_200_38_4		1	200	71.57	4	38	584	FALSE	SS-contig_3106	43.93	183	217	250	FALSE	1006	27.8
aaagtgtttgacggcctcacggctgttacggcttc	SS-contig_200_482_448		1	200	74.94	448	482	584	FALSE	SS-contig_1212	44.83	620	654	679	TRUE	1006	22.42
aggacagcaagttgatcgaaagtaagaacctctcca	SS-contig_200_412_377		1	200	70.62	377	412	584	FALSE	SS-contig_184	40.06	58	93	1284	FALSE	1006	-27.81
aaatttgtaagcctttagacgaccgtcagcttcca	SS-contig_201_95_61		1	201	70.1	61	95	514	FALSE	SS-contig_286	47.24	30	64	757	TRUE	1004	6.85
atccaccttgacgacgtgtacgattacctccattg	SS-contig_201_309_275		1	201	71.01	275	309	514	FALSE	SS-contig_2275	48.39	70	104	383	TRUE	1004	3.79
cggacatgtgccacataattgtagaccataggaagtg	SS-contig_201_187_151		1	201	70.29	151	187	514	FALSE	SS-contig_59	52.44	78	114	444	TRUE	1008	8.42
aagtttcgacaacgccaagttcctcttctaagatgaaa	SS-contig_201_48_11		1	201	70.14	11	48	514	FALSE	SS-contig_279	47.54	476	513	850	FALSE	1008	-11.6
caaggagtttgtggtggttttcctggagtacctgg	SS-contig_201_475_441		1	201	71.78	441	475	514	FALSE	SS-contig_126	54.84	399	433	985	TRUE	1012	11.47
cctggaagtcctggaagacaacatccttcacagga	SS-contig_201_382_348		1	201	72.15	348	382	514	FALSE	SS-contig_286	53.93	386	420	757	TRUE	1014	28.9
agctccagtcttagcaacatgatgttggcattgat	SS-contig_202_181_147		1	202	70.34	147	181	857	FALSE	SS-contig_119	43.58	210	244	785	TRUE	1008	29.76
acaccatttaattgtgataatcctgcctgtacagcaca	SS-contig_202_609_572		1	202	70.25	572	609	857	FALSE	SS-contig_2422	41.74	213	250	569	TRUE	1008	23.68
acatttctctaacaacaggtgtagtgaaaccagaagcc	SS-contig_202_566_529		1	202	70.22	529	566	857	FALSE	SS-contig_774	42.45	157	194	623	FALSE	1010	12.97
tggcattgatcagcacaaaccataactgaatctgaga	SS-contig_202_156_120		1	202	70.19	120	156	857	FALSE	SS-contig_1854	45.38	287	323	511	TRUE	21012	17.29
ccatatttccgggtcttttagcacaagtattggctaact	SS-contig_202_296_258		1	202	70.29	258	296	857	FALSE	SS-contig_2197	36.6	30	68	610	FALSE	41004	37
agcctgtgcacattgtttagtttgttgaaccataacag	SS-contig_202_532_495		1	202	70.1	495	532	857	FALSE	SS-contig_3127	41.55	324	361	425	TRUE	41008	27.44
ctttgattgacggcgtcttctacggagtcttctcg	SS-contig_203_99_65		1	203	71.26	65	99	383	FALSE	SS-contig_256	42.81	177	211	690	TRUE	1004	16.55
cacctgcagtaggaaaaggtagactgatttaacgctt	SS-contig_203_133_97		1	203	70.04	97	133	383	FALSE	SS-contig_128	40.8	14	50	1305	FALSE	21008	31.08
cgcattgtttctttgggttatcaggatgaaaaccgg	SS-contig_203_41_6		1	203	70.25	6	41	383	FALSE							41012	26.84
acggagtcttctcgaacgcttcttcttccacttttcac	SS-contig_203_78_41		1	203	72.59	41	78	383	FALSE	SS-contig_23	45.65	116	153	1309	FALSE	41016	-9.79
tccataaagaaagcatccatacacctgcagtaggaaaag	SS-contig_203_154_116		1	203	70.14	116	154	383	FALSE	SS-contig_196	46.21	570	608	869	TRUE	61012	19.43
atcttgcatggtcttccacggatcatgacaaactc	SS-contig_204_131_97		1	204	70.39	97	131	743	FALSE	SS-contig_2991	41.9	171	205	255	FALSE	1004	8.62
agcagccaagttaactttagcgtgaccatgttttcc	SS-contig_204_192_157		1	204	71.09	157	192	743	FALSE	SS-contig_2471	40.62	477	512	563	TRUE	1006	-18.55
ctccagttgcaaaatcatggtcgtcgttgaagtca	SS-contig_204_43_9		1	204	70.79	9	43	743	FALSE	SS-contig_3103	42.94	242	276	315	FALSE	1008	-1.64
aggtcatccttagtgtcacaagtttcaagatccatcaaag	SS-contig_204_356_317		1	204	70.08	317	356	743	FALSE	SS-contig_1063	40.74	389	428	519	TRUE	1012	-1.52
accaacatctccttctggaagtctaaggtcatcctt	SS-contig_204_381_346		1	204	70.18	346	381	743	FALSE	SS-contig_3117	40.98	237	272	425	TRUE	21016	27.31
ccaagaaagaatagcttcttcgccgcaggcagaaa	SS-contig_204_471_437		1	204	72.18	437	471	743	FALSE	SS-contig_1617	45.9	231	265	442	TRUE	41008	33.75
gggctttagcattagcttcagcgcggatctttctgc	SS-contig_205_111_76		1	205	73.85	76	111	816	FALSE	SS-contig_555	46.7	421	456	617	TRUE	1004	19.55
cctcttgggttggaaagcttgaatggccataagaa	SS-contig_205_667_633		1	205	70.7	633	667	816	FALSE	SS-contig_504	43.9	52	86	759	TRUE	1006	-9.29
catctggaacatagaagtttccgtgagctttagcttca	SS-contig_205_270_233		1	205	70.08	233	270	816	FALSE	SS-contig_197	44.96	415	452	679	TRUE	1006	29.35
tggaccaacagtgtaaagttcgtgaacaatatcttcagc	SS-contig_205_611_573		1	205	70.46	573	611	816	FALSE	SS-contig_355	40.63	336	374	799	TRUE	1006	25.38
tctttaacagtcttaagagatgggtatccataggcaacgt	SS-contig_205_469_430		1	205	70.26	430	469	816	FALSE	SS-contig_457	38.62	104	143	364	TRUE	1006	24.63
actcagcggcgtacttttgagcacgtctaatagct	SS-contig_205_195_161		1	205	72.34	161	195	816	FALSE	Lambda Spike 9	44.33	989	1023	1350	TRUE	1008	18.56
agcgatgcgtctcttaaagatcaaatgatttgtaaagcca	SS-contig_206_540_501		1	206	70.62	501	540	601	FALSE	SS-contig_1344	40.45	360	399	640	FALSE	1008	4.52
ctggaacgtcttcttctggagctttaaattggctgg	SS-contig_206_419_384		1	206	70.8	384	419	601	FALSE	SS-contig_3100	47.52	191	226	434	FALSE	1020	17.35
tagcaaaagtattagcgccaacagaagcttggact	SS-contig_206_275_241		1	206	70.17	241	275	601	FALSE	SS-contig_1909	55.88	229	263	433	TRUE	21008	33.14
ttcctccgattcggatattatcagcatttgcctgaag	SS-contig_206_74_38		1	206	70.1	38	74	601	FALSE	SS-contig_1909	60.91	26	62	433	TRUE	41012	31.55
agagactctggtcctaattgatttaatattgaggggagca	SS-contig_206_351_312		1	206	70.14	312	351	601	FALSE	SS-contig_1909	42.64	300	339	433	TRUE	41012	-6.51
gctgcactcttgtgaataaccttcttctttcttcgtgca	SS-contig_206_120_82		1	206	71.99	82	120	601	FALSE	SS-contig_510	37.82	150	188	821	TRUE	61012	8.21
tagcgtaaccatcaagataacgggctctccttcgt	SS-contig_207_171_137		1	207	71.71	137	171	881	FALSE	SS-contig_3106	41.62	202	236	250	TRUE	1006	18.56
gcagccattaaatttggtcttaaaacctcgtgccg	SS-contig_207_40_6		1	207	70.48	6	40	881	FALSE	SS-contig_2401	46.51	6	40	534	TRUE	1008	13.27
ggagcaccacctgataaaatgacacgaagtttacca	SS-contig_207_256_221		1	207	70.33	221	256	881	FALSE	SS-contig_2384	50.89	376	411	592	TRUE	1008	1.45
atttgctggagaatatcctgcttcctcccatggaa	SS-contig_207_455_421		1	207	71.01	421	455	881	FALSE	SS-contig_208	46.78	470	504	636	FALSE	1016	27.8
gtttcagtcaatccatatccttgaactactgggcaaca	SS-contig_207_334_297		1	207	70.2	297	334	881	FALSE	SS-contig_2384	57.04	452	489	592	TRUE	21008	23.89
aacgggctctccttcgttcataacaaaggcggaaa	SS-contig_207_153_119		1	207	72.97	119	153	881	FALSE	SS-contig_2384	52.97	274	308	592	TRUE	41008	34.63
accagtagaacactcggcaatacgtggaattggac	SS-contig_208_99_65		1	208	71.35	65	99	636	FALSE	SS-contig_3369	41.44	1	35	469	FALSE	1004	18.49
gctgtatgagttacaccacatgagatagcaccacc	SS-contig_208_197_163		1	208	70.03	163	197	636	FALSE	SS-contig_3409	40.84	201	235	551	FALSE	1006	16.55
agcactgcgagatgtatgaatacgtacttttgtggc	SS-contig_208_540_505		1	208	70.42	505	540	636	FALSE	SS-contig_209	48.2	511	546	635	TRUE	1006	-14.65
cccatcctttagcaagagcacgacctccttcttcactaa	SS-contig_208_322_284		1	208	73.32	284	322	636	FALSE	SS-contig_529	48.42	434	472	600	TRUE	1010	10.39
ccttctggtttgtcaatcattggagcacatccacg	SS-contig_208_587_553		1	208	71.13	553	587	636	FALSE	SS-contig_985	41.93	555	589	593	FALSE	21008	33.14
accttgcatagaataaccataaagagttggggccc	SS-contig_208_354_320		1	208	70.15	320	354	636	FALSE	SS-contig_209	60.29	326	360	635	TRUE	21008	13.27
gagcggtcgagccacgtcatacaagactcatatac	SS-contig_209_627_593		1	209	70.94	593	627	635	FALSE	SS-contig_2614	42.43	542	576	627	TRUE	1004	-2.02
tgtcttagtggttgtagcacagttagcattgcgaa	SS-contig_209_111_77		1	209	70.04	77	111	635	FALSE	SS-contig_1779	40.29	311	345	524	TRUE	1004	19.43
tctgtacatatacgatgcacatccacgtagagttggt	SS-contig_209_585_549		1	209	70.19	549	585	635	FALSE	SS-contig_208	53.7	543	579	636	TRUE	1004	25.93
gcgtacttatgtggcttccataggagcgagaaggg	SS-contig_209_525_491		1	209	72.55	491	525	635	FALSE	SS-contig_780	43.05	285	319	957	TRUE	1008	19.55
gcccatcctttagcaagagcacgacctccttcttc	SS-contig_209_329_295		1	209	73.03	295	329	635	FALSE	SS-contig_529	48.42	439	473	600	TRUE	1008	10.39
ccaagtccttgcatagaataaccaataagagttggagcc	SS-contig_209_365_327		1	209	70.45	327	365	635	FALSE	SS-contig_208	60.19	321	359	636	TRUE	21004	30.05
tccaaggattcggacgatgtatctgaagatgttgaca	SS-contig_210_694_658		1	210	70.53	658	694	849	FALSE	SS-contig_790	42.3	730	766	789	FALSE	1008	9.6
tggtattctctgcatacaaggctgccaatgtaaaact	SS-contig_210_440_404		1	210	70.23	404	440	849	FALSE	SS-contig_2185	43.61	182	218	474	TRUE	1008	23.68
gcagctgctgcaaacattgagattgctaatgtacc	SS-contig_210_153_119		1	210	70.38	119	153	849	FALSE	SS-contig_1322	42.74	698	732	820	FALSE	21008	34.53
tggaggcatagtaagcaattaatggaccaagtgaaaatcc	SS-contig_210_350_311		1	210	70.53	311	350	849	FALSE	SS-contig_3276	37.18	188	227	478	FALSE	21008	0.1
tgaaatgaggccggtgttgaggggatggcaataag	SS-contig_210_261_227		1	210	73.25	227	261	849	FALSE	SS-contig_3380	47.21	310	344	354	FALSE	41008	-2.41
ggggatggcaataagggttccaaatgatataagtgca	SS-contig_210_241_205		1	210	70.45	205	241	849	FALSE	SS-contig_3563	42.76	121	157	422	FALSE	41008	3.88
gtaaggtgaactggcttagatggatcatcctttggg	SS-contig_211_145_110		1	211	70.08	110	145	647	FALSE	SS-contig_2649	40.39	117	152	473	TRUE	1006	9.79
tcagcaaagacagttttaagaacacgtggtccacg	SS-contig_211_337_303		1	211	70.68	303	337	647	FALSE	SS-contig_681	42.8	438	472	524	TRUE	1008	28.3
acgaacaatgtgagtcataccagctttgaatccca	SS-contig_211_188_154		1	211	70.04	154	188	647	FALSE	SS-contig_3377	41.88	167	201	426	TRUE	1008	0.59
tggtggagtttcaataacagtgacagcttcgacaa	SS-contig_211_263_229		1	211	70.03	229	263	647	FALSE	SS-contig_2275	41.5	70	104	383	FALSE	1010	2.82
acggtaccagcttttgtaaaatctgcgtttgcaatc	SS-contig_211_386_351		1	211	70.28	351	386	647	FALSE	SS-contig_2763	41.94	115	150	523	TRUE	1014	15.19
cgtggtccacgtggggtatcaatataaccaacaat	SS-contig_211_313_279		1	211	70.11	279	313	647	FALSE	SS-contig_1134	44.35	683	717	743	TRUE	21004	28.3
aacgttttactccagtagttggtccgtcaacaagg	SS-contig_212_171_137		1	212	70.14	137	171	548	FALSE	SS-contig_2654	43.42	116	150	486	FALSE	1004	24.47
catcaacaacgttgacaatagcagcgagctttcct	SS-contig_212_126_92		1	212	70.98	92	126	548	FALSE	SS-contig_146	41.5	171	205	589	TRUE	1004	28.15
tcaaagtcagtaagtttagcacgtttctccttagcagc	SS-contig_212_352_315		1	212	70.25	315	352	548	FALSE	SS-contig_151	47.99	584	621	746	TRUE	1004	-15.02
tggtttggttaaaagcttcgacaacaccacttgct	SS-contig_212_297_263		1	212	71.01	263	297	548	FALSE	SS-contig_415	44.21	209	243	498	FALSE	1008	9.1
acttttccagtacgttgtccaacacgaagtggaat	SS-contig_212_247_213		1	212	70.17	213	247	548	FALSE	SS-contig_87	45.78	267	301	795	TRUE	21008	37.77
agcagcgagctttcctttgaatggtccttcgttga	SS-contig_212_107_73		1	212	73.11	73	107	548	FALSE	SS-contig_609	43.63	169	203	915	TRUE	41012	12.94
gtacgtttctcatgttgatcaccatcgtcatggct	SS-contig_213_267_233		1	213	70.27	233	267	675	FALSE	SS-contig_913	43.05	603	637	689	TRUE	1004	24.63
gagatcggtgagcattgtatgaagagttccagattgttt	SS-contig_213_112_74		1	213	70.18	74	112	675	FALSE	SS-contig_1266	39.92	235	273	816	TRUE	1006	-32.31
tcctttgatgtccaaataattagcggccaagataagttca	SS-contig_213_364_325		1	213	70.2	325	364	675	FALSE	SS-contig_1516	41.3	104	143	720	TRUE	1006	16.44
accatcgtcatggcttggtgggtcttctttatgga	SS-contig_213_247_213		1	213	72.42	213	247	675	FALSE	SS-contig_2406	44.4	305	339	654	TRUE	41008	33.71
gaagaaaagtcaaccccgagatcggtgagcattgt	SS-contig_213_129_95		1	213	71.7	95	129	675	FALSE	SS-contig_1020	42.99	102	136	435	TRUE	41008	21.56
tcctttaatcatgttagcaacagtcttgcatgtgacatct	SS-contig_213_409_370		1	213	70.24	370	409	675	FALSE	SS-contig_708	43.48	312	351	584	TRUE	41008	34.44
agaaagaccggagttggcagctaaagtcattggaa	SS-contig_214_603_569		1	214	71.31	569	603	877	FALSE	SS-contig_1002	41.04	198	232	440	TRUE	1004	-49.11
tcagcaaaagccctataagcatattgttcaagtccact	SS-contig_214_554_517		1	214	70.12	517	554	877	FALSE	SS-contig_1002	43.64	146	183	440	TRUE	1008	-40.4
atcatgcgaacaacttgagctgctagtgaaatttgttc	SS-contig_214_776_739		1	214	70.07	739	776	877	FALSE	SS-contig_67	44.04	172	209	656	FALSE	1008	19.6
gcaggaagatcattagcataaaggagatgggttgct	SS-contig_214_158_123		1	214	70.14	123	158	877	FALSE	SS-contig_1130	42.73	340	375	640	TRUE	1010	20.89
caatagcaataagttcaatttcaggcccaccaaccc	SS-contig_214_202_167		1	214	70.1	167	202	877	FALSE	SS-contig_907	44.94	155	190	525	TRUE	1016	-19.59
tgttgagcacgtagttgagtaactgtgtctattggaga	SS-contig_214_638_601		1	214	70.36	601	638	877	FALSE	SS-contig_3078	39.82	163	200	303	FALSE	21004	18.65
cgagtgctgcaataaacgtaggtacagtccatacc	SS-contig_215_547_513		1	215	70.06	513	547	805	FALSE	SS-contig_1913	40.67	369	403	541	FALSE	1004	26.47
aacgtgcccttatttcaactgtcacttcatgcctt	SS-contig_215_121_87		1	215	70.67	87	121	805	FALSE	SS-contig_1451	42.11	309	343	462	TRUE	1006	-38.34
aggtatttgtaaagccatgctgaaccttggattaagga	SS-contig_215_623_586		1	215	70.04	586	623	805	FALSE	SS-contig_369	41.51	567	604	734	FALSE	1008	25.73
ctaaccacattccaatagaaccaccgagtgctgca	SS-contig_215_571_537		1	215	71.59	537	571	805	FALSE	SS-contig_3493	41.36	226	260	342	TRUE	21008	-14.29
cctcatcttcattagcttccctacaagcagttgctt	SS-contig_215_181_146		1	215	70.15	146	181	805	FALSE	SS-contig_1199	43.79	150	185	313	TRUE	21008	33.47
gatccccaatgaagttcaactaaagttaagtctggcct	SS-contig_215_482_445		1	215	70.09	445	482	805	FALSE							21008	1
agcgtggtgattcactatcatcaatactatgggttgc	SS-contig_216_829_793		1	216	70.06	793	829	1011	FALSE	SS-contig_1097	39.36	54	90	510	TRUE	1004	23.08
gacatttgcataggatcactatcattggcactccttct	SS-contig_216_926_889		1	216	70.02	889	926	1011	FALSE	SS-contig_2784	44.5	22	59	495	TRUE	1006	3.76
gcaataattgtttaacttgcttctcactctccgccaatc	SS-contig_216_403_365		1	216	70.16	365	403	1011	FALSE	SS-contig_792	41.27	55	93	729	TRUE	1010	27.22
tcagaaatctttgcctgatactgaatgtgggcagag	SS-contig_216_353_318		1	216	70.15	318	353	1011	FALSE	SS-contig_1051	42.2	302	337	488	FALSE	1012	28.82
tccttcttggtgtagaagatccaattggttgtatgcc	SS-contig_216_895_859		1	216	70.07	859	895	1011	FALSE							21008	34.67
tccgccaatcttccatcaagatcagaaatctttgcc	SS-contig_216_374_339		1	216	70.67	339	374	1011	FALSE	SS-contig_2495	37.92	205	240	402	TRUE	41016	28.73
actcctatggcttagggcatcactaacagtaatgtca	SS-contig_217_598_562		1	217	70.24	562	598	1014	FALSE	SS-contig_476	40.9	608	644	839	TRUE	1004	18.9
acaacccttccatcatcatcaactaacggtaatgcag	SS-contig_217_501_465		1	217	70.34	465	501	1014	FALSE	SS-contig_2655	42.11	123	159	556	TRUE	1014	-27.23
tcagttgttcggaatgtcttgactccttcaaaaagatca	SS-contig_217_636_598		1	217	70.07	598	636	1014	FALSE	SS-contig_2682	39.25	378	416	522	TRUE	41012	20.91
gactccttcaaaaagatcactcctatggcttagggc	SS-contig_217_616_581		1	217	70.03	581	616	1014	FALSE	SS-contig_414	38.28	309	344	1158	TRUE	41016	18.9
ttcggaaaggtgtacagttattcataacgggaacaattga	SS-contig_218_732_693		1	218	70.03	693	732	764	FALSE	SS-contig_2187	41.48	167	206	555	TRUE	1004	8.18
tcccaaatttgtcataacatgacgaagttcagcagca	SS-contig_218_557_521		1	218	70.68	521	557	764	FALSE	SS-contig_2207	44.73	426	462	555	TRUE	1006	26.55
agcttctgtaggattttgtcccagagatctcataacagt	SS-contig_218_356_318		1	218	70.26	318	356	764	FALSE	SS-contig_2207	53.71	226	264	555	TRUE	1006	12.73
tgtgacgaattcctcgtaatttacttgtccgtctcca	SS-contig_218_647_611		1	218	70.67	611	647	764	FALSE	SS-contig_3152	40.52	78	114	416	TRUE	21008	37.41
acagggttctttgagataattttcggaaaggtgtacagtt	SS-contig_218_753_714		1	218	70.06	714	753	764	FALSE							41008	-4.91
ggaacaattgacaaaagaagttgtccaccacgcga	SS-contig_218_703_669		1	218	71.24	669	703	764	FALSE	SS-contig_863	42.32	240	274	602	TRUE	41012	38.21
agcagcgagtgtacccagttgaggtctgaatggtg	SS-contig_219_355_321		1	219	73.9	321	355	1145	FALSE	SS-contig_611	39.77	739	773	1079	FALSE	1004	12.97
ctggactaagataagcctcataatcgtgtgggcgt	SS-contig_219_275_241		1	219	70.85	241	275	1145	FALSE	SS-contig_1139	37.33	233	267	656	TRUE	1004	6.62
acccggtttctctaaatcttgtatatgctgatactgtcct	SS-contig_219_620_581		1	219	70.18	581	620	1145	FALSE	SS-contig_2154	38.71	289	328	328	FALSE	1004	8.48
ccgataagtaacgagtcactatctgagtcactacctgaac	SS-contig_219_666_627		1	219	70.13	627	666	1145	FALSE	SS-contig_990	44.24	188	227	654	TRUE	1004	1
tcagcaaattgacaatactgttcatgttgctcctcca	SS-contig_219_849_813		1	219	70.43	813	849	1145	FALSE	SS-contig_2668	42.07	144	180	403	TRUE	1006	17.65
gtgagcagtaagcagatccacgagaacgttttgct	SS-contig_219_323_289		1	219	71.85	289	323	1145	FALSE	SS-contig_766	40.59	327	361	664	FALSE	21008	14.53
ctgctgatgcttgaatcataccaatttgtccataggcaa	SS-contig_220_42_4		1	220	70.92	4	42	648	FALSE	SS-contig_2506	40.15	65	103	414	FALSE	1006	20.02
cttaaaccatacatacgaagacctttgtcaagtcctggac	SS-contig_220_400_361		1	220	70.13	361	400	648	FALSE	SS-contig_1015	45.04	135	174	485	TRUE	1006	2.46
tccttgttgaacaagagagttacggcgagtctttg	SS-contig_220_293_259		1	220	70.09	259	293	648	FALSE	SS-contig_3094	48.55	235	269	346	TRUE	1008	27.84
acctcctggccatcttctaatacagtatctacgaatttca	SS-contig_220_494_455		1	220	70.04	455	494	648	FALSE	SS-contig_2411	47.74	121	160	342	TRUE	1016	-32.96
gcacgagaatcccattgagcacgaagttgatataaatcc	SS-contig_220_130_92		1	220	70.77	92	130	648	FALSE	SS-contig_2809	57.95	325	363	430	TRUE	21008	-21.94
ggtaaagcagggaaccaccatgagaatcttaaaccat	SS-contig_220_427_391		1	220	70.29	391	427	648	FALSE	SS-contig_1563	41.13	185	221	256	TRUE	21012	8.25
gtgttcctaaagcttcgacgctcttgacgacattc	SS-contig_221_483_449		1	221	70.66	449	483	582	FALSE	SS-contig_1052	42.05	356	390	832	FALSE	1004	15.72
ctccagttccgtttccattggtaaagtcacctcct	SS-contig_221_264_230		1	221	71.15	230	264	582	FALSE	SS-contig_1571	51.15	332	366	521	TRUE	1004	8.25
ctcgatgacctttccgaagacaacgtgttttccat	SS-contig_221_443_409		1	221	70.48	409	443	582	FALSE	SS-contig_301	41.47	676	710	1089	TRUE	1006	15.72
gtctggaatgacacggtggaaagtacatcctttgt	SS-contig_221_218_184		1	221	70.13	184	218	582	FALSE	SS-contig_389	44.57	389	423	735	TRUE	1006	14.97
tggctttccattggaggagacgtcgaagaagacctt	SS-contig_221_68_33		1	221	73.43	33	68	582	FALSE	SS-contig_2916	44.12	21	56	572	FALSE	1006	4.85
cacagtcttcaatcttgacgacagccttagtctttcc	SS-contig_221_525_489		1	221	70.23	489	525	582	FALSE	SS-contig_1416	42.19	246	282	542	TRUE	1008	2.46
tgctggtttacatggtttcccacgaaaatatgtagact	SS-contig_222_300_263		1	222	70.04	263	300	758	FALSE	SS-contig_1103	53.11	129	166	801	FALSE	1006	12.66
gctgctactatagtgattgctgttcctactggtgtaaaag	SS-contig_222_671_632		1	222	70.03	632	671	758	FALSE	SS-contig_607	44	111	150	497	FALSE	1006	-23.8
gctttcttggcacgaccacgagagtgaactttgag	SS-contig_223_477_443		1	223	72.23	443	477	549	FALSE	SS-contig_69	46.44	38	72	649	TRUE	1006	6.23
cagtatctccaacttgaagatcacggaaagctggtg	SS-contig_223_392_357		1	223	70.3	357	392	549	FALSE	SS-contig_1280	41.37	68	103	519	TRUE	1008	18.61
aactttgaggacgttgaagcgaacagtcttggaaa	SS-contig_223_451_417		1	223	70.43	417	451	549	FALSE	SS-contig_976	43.8	24	58	598	TRUE	21008	-6.51
ccagtcaagattcttccacgaatggatacatttccagt	SS-contig_223_240_203		1	223	70.06	203	240	549	FALSE	SS-contig_15	42.4	372	409	435	FALSE	21012	34.68
gtgacagcttcgattggggttttgaaaccaagacc	SS-contig_223_171_137		1	223	71.38	137	171	549	FALSE	SS-contig_88	39.95	423	457	1031	TRUE	21016	30.05
aaagtgggcggcattgtccaactgtaacagtatct	SS-contig_223_419_385		1	223	71.5	385	419	549	FALSE	Cre recombinase	47.03	634	668	1553	FALSE	41004	14.87
tggtttaacacttccaactgtagcacttccaactgt	SS-contig_224_235_200		1	224	70.11	200	235	681	FALSE	SS-contig_269	45.82	66	101	796	TRUE	1004	8.58
agcatggttttgagacattacttgcaactccagct	SS-contig_224_101_67		1	224	70.55	67	101	681	FALSE	SS-contig_2951	45.7	356	390	600	FALSE	1008	-10.99
cctcaattccagcagctaacttgtcttgagaaactttga	SS-contig_224_173_135		1	224	70.54	135	173	681	FALSE	SS-contig_1722	43.75	150	188	355	TRUE	1008	6.98
tgcattcttccattttgacaagatctgttgtatcatccca	SS-contig_224_470_431		1	224	70.34	431	470	681	FALSE	SS-contig_2804	41.2	405	444	488	TRUE	1020	24.47
acagctttaagttcctcatttgaagatccagaggagc	SS-contig_224_135_99		1	224	70.01	99	135	681	FALSE	SS-contig_1688	37.58	210	246	593	FALSE	21020	34.07
agtggaatttgtttacaacctccccaaacaagtcca	SS-contig_224_525_490		1	224	70.44	490	525	681	FALSE	SS-contig_1272	42.43	350	385	531	TRUE	41012	38.4
gaaacgcataagtccagtagcataatcagcgctct	SS-contig_225_83_49		1	225	70.15	49	83	665	FALSE	SS-contig_1104	45.31	247	281	437	FALSE	1004	17.35
gagcgatacgacggactgggacgccattaatagca	SS-contig_225_339_305		1	225	73.67	305	339	665	FALSE	SS-contig_1617	45	261	295	442	TRUE	1004	3.88
tccaaagttggttctcaaatatccagcaagaagtttacca	SS-contig_225_599_560		1	225	70.25	560	599	665	FALSE	SS-contig_2409	41.58	293	332	540	FALSE	1012	5.8
ttgacaatagaattgcatttggcaaggtgagctaaactg	SS-contig_225_121_83		1	225	70.08	83	121	665	FALSE	SS-contig_1569	42.63	8	46	436	FALSE	21004	34.44
aagaaaacaacgcgttttccagcatatcttccagc	SS-contig_225_259_225		1	225	70.12	225	259	665	FALSE	SS-contig_653	40.53	334	368	478	FALSE	41008	38.05
cagcagtgtcaattgtcttttggtcagccttacga	SS-contig_225_531_497		1	225	70.67	497	531	665	FALSE							41008	-3.86
tacgtttacgtacacggcgaaacaatgataaaggatcat	SS-contig_226_102_64		1	226	70.04	64	102	373	FALSE	SS-contig_3239	40.73	462	500	610	TRUE	1010	29.09
agctggaccaccatccatatcatcaaggtaggataa	SS-contig_226_309_274		1	226	70.07	274	309	373	FALSE	SS-contig_227	50.7	254	289	594	TRUE	21012	34.68
ttgttcagctttcttgctatagagcataaaggctccttt	SS-contig_226_47_9		1	226	70.12	9	47	373	FALSE	SS-contig_227	60.85	-11	27	594	TRUE	21012	37.91
tcagcaggtgtgccataaactgatgaaagaagggttatt	SS-contig_226_146_108		1	226	71.45	108	146	373	FALSE	SS-contig_567	40.41	157	195	931	FALSE	21012	15.19
tgttggtggaataacaattggaactattggagcagct	SS-contig_226_354_318		1	226	70.39	318	354	373	FALSE	SS-contig_3406	41	310	346	550	FALSE	41008	27.44
tcagcaggtgtgccataaactgatgaaagaagggttatt	SS-contig_227_126_88		1	227	71.45	88	126	594	FALSE	SS-contig_567	40.41	157	195	931	FALSE	1010	15.19
ctttctactgcctctcaggtcgcattttcccgctc	SS-contig_227_523_489		1	227	73.07	489	523	594	FALSE	SS-contig_3565	40.19	302	336	409	FALSE	41008	19.43
gttaatgatctctttcacccccgtcgccttacgca	SS-contig_227_387_353		1	227	72.79	353	387	594	FALSE	SS-contig_19	45.82	278	312	515	FALSE	41012	18.56
cctcctccctcttcttcgctatgttctattattcgccg	SS-contig_227_322_285		1	227	72.04	285	322	594	FALSE	SS-contig_37	38.2	253	290	683	TRUE	41012
tcacgtctgccccgctcacccatctattctcttcc	SS-contig_227_467_433		1	227	74.8	433	467	594	FALSE	Lambda Spike 12	44.79	-4	30	896	TRUE	61004
ttccctcccggtcctccttcttgtctttctactgc	SS-contig_227_547_513		1	227	73.25	513	547	594	FALSE	SS-contig_1029	47.13	149	183	484	TRUE	61008
acgagatttacgggcactagatgaaacgtttggatt	SS-contig_228_81_46		1	228	70.01	46	81	553	FALSE	SS-contig_2618	38.59	488	523	616	TRUE	1004	-7.65
cccttagcacgtccagtggcaacagtaacttcatc	SS-contig_228_227_193		1	228	71.82	193	227	553	FALSE	SS-contig_679	46.7	129	163	527	TRUE	1006	-0.64
actcgcaagacaataacgtcctccaaatttaggttgt	SS-contig_228_503_467		1	228	70.19	467	503	553	FALSE	SS-contig_3103	40.28	247	283	315	FALSE	1010	8.26
ttctccaagaacagctttacgtccttctgctttacg	SS-contig_228_429_394		1	228	70.17	394	429	553	FALSE	SS-contig_232	42.41	83	118	549	TRUE	1014	14.53
tgatgggtgaattccgatgttaacggttgttccac	SS-contig_228_339_305		1	228	70.63	305	339	553	FALSE							21004	30.05
aacgtgtgatggagcattaaagtgtctagcacgag	SS-contig_228_111_77		1	228	70.17	77	111	553	FALSE							21008	-0.64
gctgcaccacgatttgctaatattgagcggaagta	SS-contig_229_271_237		1	229	70.63	237	271	1381	FALSE	SS-contig_1689	45.02	51	85	539	FALSE	1004	23.68
tctccaccacggccaatcaaagaacgatgatgttc	SS-contig_229_499_465		1	229	71.87	465	499	1381	FALSE	SS-contig_1580	46.22	144	178	449	TRUE	1006	23.08
gccatggagctccggtaatttgaacagaacgagat	SS-contig_229_1215_1181		1	229	71.63	1181	1215	1381	FALSE	SS-contig_3098	41.93	168	202	324	TRUE	1010	-62.53
cttcctcctgttcctatcatacgtggatggaattttgg	SS-contig_229_955_918		1	229	70.13	918	955	1381	FALSE	SS-contig_695	40.89	561	598	657	TRUE	1010	4.85
caacagcattgcgctctggaaatttgatacgaaca	SS-contig_229_333_299		1	229	70.1	299	333	1381	FALSE	SS-contig_16	44.13	240	274	1474	FALSE	1012	12.94
attaacaactagttctggaaagacgggcaccccaa	SS-contig_229_1335_1301		1	229	71.2	1301	1335	1381	FALSE	SS-contig_115	41.3	895	929	1225	FALSE	21008	-6.45
tcctcgtacaccttcatcgccatcaataccagctg	SS-contig_230_853_819		1	230	72.38	819	853	1058	FALSE	SS-contig_290	46.38	367	401	789	TRUE	1004	-74.15
cagcactagctccatttggtatgttagaacttcctcc	SS-contig_230_311_275		1	230	70	275	311	1058	FALSE	SS-contig_2275	45.18	71	107	383	TRUE	1006	10.74
aaaccaggatttccgggtgttcctcttggtcttct	SS-contig_230_579_545		1	230	72.38	545	579	1058	FALSE	SS-contig_522	52.76	242	276	479	FALSE	1008	28.9
ctggaattccgttagcaccaggttctccttgtgga	SS-contig_230_407_373		1	230	72.58	373	407	1058	FALSE	SS-contig_553	51.17	488	522	693	TRUE	1008	20.18
agctaaaaggcatacaagaagtgttaatcctgatgcagc	SS-contig_230_43_5		1	230	70.69	5	43	1058	FALSE	SS-contig_971	41.08	364	402	496	FALSE	1008	-0.64
caacaggttgtgaagcagcatatccaccataattttgtc	SS-contig_230_221_183		1	230	70.24	183	221	1058	FALSE	SS-contig_2628	47.82	1	39	172	TRUE	1008	-11.73
agggaatatgtacacgagacctagtctctctgtacttctt	SS-contig_231_551_512		1	231	70.3	512	551	1354	FALSE	SS-contig_1908	39.26	495	534	595	TRUE	1004	29.61
cctctgactgttgtggcaatcttgtagcagctttc	SS-contig_231_971_937		1	231	70.89	937	971	1354	FALSE	SS-contig_977	44.06	719	753	804	FALSE	1006	-28.36
tcatcacgtctactctgttcaataccaaggtgagct	SS-contig_231_636_601		1	231	70.28	601	636	1354	FALSE	SS-contig_2221	47.57	163	198	481	TRUE	1006	0.59
gctgtggatggcgagcttttgatgactccattttaa	SS-contig_231_197_162		1	231	71.04	162	197	1354	FALSE	SS-contig_2308	51.07	95	130	152	FALSE	1010	15.15
tgaggaataccgacaccaccattaagaattctgtacact	SS-contig_231_252_214		1	231	70.47	214	252	1354	FALSE	SS-contig_3080	44.78	11	49	327	TRUE	1010	-38.34
tggaaatcctttgcaaagtacttcgactggtgttga	SS-contig_231_787_752		1	231	70.28	752	787	1354	FALSE	SS-contig_2572	39.99	170	205	503	FALSE	1012	-3.61
aaggaatggacgaaccttagatcttgaagcaaccttc	SS-contig_232_253_217		1	232	70.12	217	253	549	FALSE	SS-contig_1647	39.75	97	133	253	TRUE	1006	27.31
gtggatggtgtacttagaagcgaagcttagtaaagaacc	SS-contig_232_461_423		1	232	70.07	423	461	549	FALSE	SS-contig_1393	42.85	326	364	476	FALSE	1006	20.16
gatccatcatcataagtcttgacgacaacagctttacgt	SS-contig_232_135_97		1	232	70.07	97	135	549	FALSE	SS-contig_1101	43.5	142	180	427	TRUE	1008	6.47
tccacggaggacaaggacaactttaccagatttca	SS-contig_232_85_51		1	232	70.79	51	85	549	FALSE	SS-contig_575	47.53	246	280	528	FALSE	1010	2.48
tgggtatttatcaataccagcaacaagagcatgaccat	SS-contig_232_187_150		1	232	70.07	150	187	549	FALSE	SS-contig_1455	46.58	407	444	903	TRUE	21012	37.24
gcaacaagagcatgaccatatggtttttcattggatcc	SS-contig_232_168_131		1	232	70.31	131	168	549	FALSE	SS-contig_3103	41.22	250	287	315	FALSE	41008	10.83
gtccaaactggcccgattcaagtcttccgcattta	SS-contig_233_1059_1025		1	233	72.08	1025	1059	1228	FALSE	SS-contig_105	43.85	153	187	440	FALSE	1004	-8.22
tgcagcacgtggagttccatagataagcgctaatt	SS-contig_233_627_593		1	233	71.3	593	627	1228	FALSE	SS-contig_73	46.28	32	66	1482	FALSE	1004	3.88
ccactgggtcaaccattctttagtgcactcaaggt	SS-contig_233_1173_1139		1	233	71.64	1139	1173	1228	FALSE	SS-contig_1824	40.31	221	255	483	TRUE	1004	6.23
caacaactgtagcagcacgtggacgatccaaaagt	SS-contig_233_1012_978		1	233	72.15	978	1012	1228	FALSE	SS-contig_233	53.61	603	637	1228	TRUE	1004	20.79
taagtttgagcacgacttataccgccaacctcccg	SS-contig_233_1125_1091		1	233	72.58	1091	1125	1228	FALSE	SS-contig_3275	44.28	150	184	401	TRUE	1008	29.39
ctacgattcccttgtggtagttttggtggttcatcaa	SS-contig_233_274_238		1	233	70.24	238	274	1228	FALSE	SS-contig_1258	43.8	38	74	506	TRUE	1008	5.8
acatgcaagatgttcacaatatctaccttgccatggt	SS-contig_234_538_502		1	234	70.29	502	538	867	FALSE	SS-contig_751	39.59	248	284	1007	TRUE	1006	23.19
gctatcattgatgcaccataaccaaatgtacttgcagaac	SS-contig_234_783_744		1	234	70.15	744	783	867	FALSE	SS-contig_1666	42.87	76	115	590	TRUE	1006	12.13
gcatcatcctcaggatttctaaaaccattaccagcttcg	SS-contig_234_285_247		1	234	70.7	247	285	867	FALSE	SS-contig_2257	42.46	174	212	516	TRUE	1016	11.07
caagctcctttataaagtgattgaccttctggacatcctt	SS-contig_234_429_390		1	234	70.03	390	429	867	FALSE	SS-contig_1926	41.26	0	39	609	TRUE	1016	-9.29
tgccatggtgctggacatctacattctaaatgtgtt	SS-contig_234_510_475		1	234	70.19	475	510	867	FALSE	SS-contig_2467	43.16	307	342	538	TRUE	21012	23.12
ccagcttcgattttccatttaccacattcctcaagcat	SS-contig_234_255_218		1	234	71	218	255	867	FALSE	SS-contig_1453	42.17	390	427	641	TRUE	21012	-22.74
cctcagcagctgaacgttctctaaattcaacagca	SS-contig_235_637_603		1	235	70.52	603	637	887	FALSE	SS-contig_3148	45.73	394	428	448	TRUE	1008	19.42
tatggaccagaggtaccagtgatgctttggaaagg	SS-contig_235_398_364		1	235	70.95	364	398	887	FALSE	SS-contig_2082	41.46	211	245	426	FALSE	1008	10.93
gccataacttttggaaaagcttccttaactgcagca	SS-contig_235_683_648		1	235	70.11	648	683	887	FALSE	SS-contig_1558	44.32	221	256	497	FALSE	1020	24.69
actggatatgggaaattgacaagatccctatctggatgt	SS-contig_235_305_267		1	235	70.36	267	305	887	FALSE	SS-contig_2041	40.47	487	525	533	TRUE	21008	37.61
tacattctctgctgtaactgctacagagtgggcag	SS-contig_235_99_65		1	235	70.75	65	99	887	FALSE	SS-contig_3098	46.65	167	201	324	TRUE	21012	39.98
actttggaggatgagtctctcctttaagtggtattcctt	SS-contig_235_193_155		1	235	70.14	155	193	887	FALSE	SS-contig_727	40.83	160	198	575	TRUE	21012	35.24
ggtacattttgaacgactggcttggtaaatgtttgatcac	SS-contig_236_302_263		1	236	70.28	263	302	537	FALSE	SS-contig_2490	42.65	491	530	571	FALSE	1006	20.03
cgacgacacgagtatcaacatcatcatcggagctg	SS-contig_236_211_177		1	236	71.32	177	211	537	FALSE	SS-contig_860	40.62	267	301	564	TRUE	1010	-14.65
ccaccagatacccttctactacagttaacacgaatacct	SS-contig_236_164_126		1	236	70.02	126	164	537	FALSE	SS-contig_3121	35.08	64	102	293	TRUE	21004	-6.97
cgttcaatgtcaaacataaggttattgtcgacgacacga	SS-contig_236_239_201		1	236	70.58	201	239	537	FALSE	SS-contig_1529	35.11	211	249	556	TRUE	41004	15.72
tttgtggttggaagacaggcttactattggctgtt	SS-contig_236_355_321		1	236	70.23	321	355	537	FALSE							41008	19.41
acacgaatacctggaccaattttcttagcctttccat	SS-contig_236_137_101		1	236	70.09	101	137	537	FALSE	SS-contig_1534	37.66	307	343	524	TRUE	41008	2.27
gtcaaccatacctccatcaattggtgggtttcctt	SS-contig_237_497_463		1	237	70.38	463	497	694	FALSE	SS-contig_3398	44.31	450	484	619	TRUE	1006	22.94
aagcattagctaattcgtcttgagcaccagtggtg	SS-contig_237_555_521		1	237	70.47	521	555	694	FALSE	SS-contig_1165	43.14	109	143	493	TRUE	1010	22.94
agtgaaattaattggtcctggagcttctttgatcatgtca	SS-contig_237_281_242		1	237	70.18	242	281	694	FALSE	SS-contig_720	46.99	2	41	465	TRUE	1016	-3.86
accagtggtgataaggtgagcaaaagctttgtagt	SS-contig_237_530_496		1	237	70.03	496	530	694	FALSE	SS-contig_3548	39.69	282	316	641	FALSE	21016	10.74
gcaaaagctccaacaatagtttgttctggatcagttcc	SS-contig_237_352_315		1	237	70.13	315	352	694	FALSE							41012	32.62
ggatcagttccagtaagacgttctccaaaaagtgtaagg	SS-contig_237_325_287		1	237	70.2	287	325	694	FALSE	SS-contig_417	43.52	727	765	814	TRUE	41012	2.48
tacttccgctggtgtctcatattgtggaccacttg	SS-contig_238_643_609		1	238	71.09	609	643	768	FALSE	SS-contig_1895	42.65	429	463	499	TRUE	1004	16.79
tgtgatttcatgacatgtagacataccaagtgcatcagc	SS-contig_238_703_665		1	238	70.48	665	703	768	FALSE	SS-contig_721	41.12	384	422	494	TRUE	1008	3.79
catatcatgttcatatgggtgaaaccttccctgaagacag	SS-contig_238_304_265		1	238	70.22	265	304	768	FALSE	SS-contig_1576	41.63	378	417	511	FALSE	1012	24.14
caccagcagcatttgatacgactaatgttttaacaccaag	SS-contig_238_386_347		1	238	70.14	347	386	768	FALSE	SS-contig_381	44.5	837	876	989	TRUE	1012	15.42
atgtcctggtactttaggaatagggaagccaggaa	SS-contig_238_220_186		1	238	70.1	186	220	768	FALSE							21008	33.09
accatattgaaagtctggatttattccaccagcagca	SS-contig_238_412_376		1	238	70.15	376	412	768	FALSE	SS-contig_1939	39.55	228	264	594	TRUE	21008	34.33
agctttcttagttgaagtaggaacagttggttgagcaa	SS-contig_239_76_39		1	239	70.05	39	76	735	FALSE	SS-contig_2662	40.95	65	102	295	FALSE	1004	-4.26
tgtaaatgatccagaagcgccattaccagatgtttgt	SS-contig_239_328_292		1	239	70.34	292	328	735	FALSE	SS-contig_289	46.04	203	239	708	TRUE	1008	6.24
accatatcagcatagactgggtgagatggtctttttgt	SS-contig_239_129_92		1	239	70.74	92	129	735	FALSE	SS-contig_2098	36.34	37	74	373	FALSE	41004	23.22
ggaacagttggttgagcaagaacgccagtagtcat	SS-contig_239_57_23		1	239	71.81	23	57	735	FALSE	SS-contig_288	43.53	445	479	793	FALSE	41008	-4.26
acggagctaacatttttatctccaagattgtagtgagcc	SS-contig_239_237_199		1	239	70.06	199	237	735	FALSE							41008	17.81
ggtgagatggtctttttgtagtcttagaagcagaagcttt	SS-contig_239_110_71		1	239	70.16	71	110	735	FALSE							41012	30.52
ttgccttgctccaattcaatacgtggtggtttgac	SS-contig_240_175_141		1	240	71.27	141	175	748	FALSE	SS-contig_2380	40.65	273	307	912	FALSE	1004	19.42
gcatcctttgataagtaaacctggcaaccatctgtct	SS-contig_240_466_430		1	240	70.37	430	466	748	FALSE	SS-contig_1153	41.34	216	252	602	FALSE	1008	-12.55
tatcagtaaccaaagatgaggcacgaagacctgga	SS-contig_240_90_56		1	240	70.35	56	90	748	FALSE	SS-contig_363	43.71	290	324	1434	FALSE	1012	8.26
ttcatctcggaggactttgaatggacaatttcagca	SS-contig_240_508_473		1	240	70.09	473	508	748	FALSE	SS-contig_2180	36.85	258	293	493	FALSE	1012	25.38
acgtggtggtttgactgactcaacctttggtttac	SS-contig_240_155_121		1	240	70.63	121	155	748	FALSE	SS-contig_1273	44.25	48	82	486	FALSE	41008	29.94
ctgggagggcaaactcaacaaaatcaccatcctct	SS-contig_240_561_527		1	240	71.77	527	561	748	FALSE	SS-contig_1455	43.81	291	325	903	TRUE	41008	-6.97
acgccacatacctgtactcttgctactaatcgcag	SS-contig_241_659_625		1	241	70.86	625	659	662	FALSE	SS-contig_1785	42.96	81	115	177	TRUE	1004	23.68
gggcatcctttagcaaaatgaccaggttctgaaca	SS-contig_241_65_31		1	241	70.78	31	65	662	FALSE	SS-contig_241	45.88	133	167	662	TRUE	1006	-17.95
acctgctccttgacactgataacaatgcttagctcc	SS-contig_241_516_481		1	241	71.35	481	516	662	FALSE	SS-contig_1262	41.81	161	196	354	TRUE	1008	-8.32
acgatcctttgcagtgtgatctaatgatccgcact	SS-contig_241_591_557		1	241	71.15	557	591	662	FALSE	SS-contig_2187	42.21	131	165	555	TRUE	1010	14.62
tgttgatcacttccacaattgaaacaggcacgatttc	SS-contig_241_380_344		1	241	70.03	344	380	662	FALSE	SS-contig_2275	40.8	95	131	383	FALSE	1010	17.16
agcaatatgaccagattttccacatgaatgacaagtacga	SS-contig_241_156_117		1	241	70.12	117	156	662	FALSE	SS-contig_1573	44.66	382	421	514	TRUE	1020	-14.29
agatgaataatcaatgtcataagttccagttggccaagca	SS-contig_242_117_78		1	242	70.38	78	117	327	FALSE	SS-contig_3453	42.3	387	426	434	TRUE	1006	20.02
ctcagcaagagataatccaatacttggtgaacgttttcct	SS-contig_242_195_156		1	242	70.21	156	195	327	FALSE	SS-contig_1405	42.28	106	145	420	FALSE	1008	16.16
tccaccttgagttccggccatgtactcagcaagag	SS-contig_242_219_185		1	242	73.81	185	219	327	FALSE	SS-contig_2631	41.77	46	80	632	TRUE	21008	39.17
tccagttggccaagcaaatgataaagtagctatggaa	SS-contig_242_93_57		1	242	70.12	57	93	327	FALSE	SS-contig_518	42.64	656	692	764	FALSE	41020	-4.68
acatgtgttccaaagagtcctgtttctgggcctaa	SS-contig_243_379_345		1	243	71.2	345	379	647	FALSE	SS-contig_1141	41.26	574	608	831	FALSE	1010	-2.34
tggaacgacgtctgtcctccatttgattctccatt	SS-contig_243_249_215		1	243	70.97	215	249	647	FALSE	SS-contig_337	42.06	238	272	505	TRUE	1012	20.79
tcaaagagtctccttctgaggacatggaacgacgt	SS-contig_243_273_239		1	243	71.6	239	273	647	FALSE	SS-contig_1651	40.84	306	340	427	FALSE	21020	28.9
tttctgggcctaaaagaatttggctaatactgcctct	SS-contig_243_357_321		1	243	70.01	321	357	647	FALSE	SS-contig_821	39.09	58	94	646	TRUE	41012	31.45
agggtacttgttataagttcaggattagttccacgaggaa	SS-contig_244_630_591		1	244	70.09	591	630	888	FALSE	SS-contig_3300	43.41	193	232	562	TRUE	1004	24.69
tgggtcataagttggtcgaattgacatcatatcagatgga	SS-contig_244_391_352		1	244	70.63	352	391	888	FALSE	SS-contig_3038	48.92	-11	28	229	TRUE	1004	20.02
agtcgttgcatttcatcctcaacacggcgcatttc	SS-contig_244_171_137		1	244	72.85	137	171	888	FALSE	SS-contig_338	50.58	381	415	708	TRUE	1014	21.5
tggtgaagaatagttacgatcaaaagttgagttgtggct	SS-contig_244_301_263		1	244	70.09	263	301	888	FALSE	SS-contig_2021	35.41	101	139	405	FALSE	21008	8.99
aacacggcgcatttcgttttcaaaacgttctctca	SS-contig_244_151_117		1	244	71.43	117	151	888	FALSE	SS-contig_683	43.39	193	227	565	TRUE	41008	32.43
tctccagttgattgtccgtaaaaacgatcagatggtg	SS-contig_244_333_297		1	244	70.16	297	333	888	FALSE	SS-contig_1419	38.8	414	450	463	TRUE	41008	14.53
tccattggttggtaaacatagcgtactgaatctgtctct	SS-contig_245_270_232		1	245	70.6	232	270	978	FALSE	SS-contig_3535	37.27	397	435	517	TRUE	1004	6.23
tcagtgacaaattgtcgacttacaagagcttttccagtt	SS-contig_245_141_103		1	245	70.29	103	141	978	FALSE	SS-contig_326	42.3	136	174	855	TRUE	1014	24.47
tggaaatgcatccaagagaccttccattcttgatttagaa	SS-contig_245_184_145		1	245	70.09	145	184	978	FALSE	SS-contig_540	40.22	524	563	661	FALSE	21012	36.49
aagaaaatccggatccatgacgtaacatagcttgtttct	SS-contig_245_647_609		1	245	70.07	609	647	978	FALSE	SS-contig_1488	44.98	492	530	823	TRUE	41004	22.99
ttcccaccaccaatacgtgtaggtgttggtttaac	SS-contig_245_759_725		1	245	70.29	725	759	978	FALSE	SS-contig_3563	45.64	100	134	422	FALSE	41008	37.49
tgagctaatggatgacatagtagaagaaaatccggatcca	SS-contig_245_670_631		1	245	70.22	631	670	978	FALSE	SS-contig_3047	40.22	2	41	204	FALSE	41008	3.92
ggcgttatcgtaatttcggaaaagacgagctccac	SS-contig_246_443_409		1	246	70.76	409	443	840	FALSE	SS-contig_2581	44.42	344	378	434	FALSE	1004	26.27
gaaaagacgagctccaccacgtttcatgtgatcat	SS-contig_246_425_391		1	246	70.55	391	425	840	FALSE	SS-contig_3103	44.4	243	277	315	TRUE	41008	18.56
tcttccaccagaacgttcctctatattttgtggtctgt	SS-contig_246_212_175		1	246	70.56	175	212	840	FALSE	SS-contig_3415	41.48	43	80	303	TRUE	41008	-2.34
tttgtggtctgtaaaatcctcttcctccacctctctta	SS-contig_246_186_149		1	246	70.17	149	186	840	FALSE	SS-contig_1605	42.49	271	308	614	TRUE	41016	-3.21
tcaatgacttctgggcatggttcagcaaatttatgagtat	SS-contig_247_307_268		1	247	70.38	268	307	667	FALSE	SS-contig_2425	47.88	159	198	403	TRUE	1012	0.59
agcaagttttgaacctccaacagtaagaacaccatcttta	SS-contig_247_551_512		1	247	70.31	512	551	667	FALSE	SS-contig_1733	52.73	394	433	463	TRUE	1016	19.56
gatcacgaataaatggagtcatccaacggtcagcc	SS-contig_247_171_137		1	247	70.5	137	171	667	FALSE	SS-contig_433	44.53	227	261	873	TRUE	21008	31.59
aagttcacttgtaacgttttcctccttaagaccttgagg	SS-contig_247_509_471		1	247	70.06	471	509	667	FALSE	SS-contig_1733	52.75	353	391	463	TRUE	21008	28.9
actttcaactcatcaggagcaaaatgtgagacatcca	SS-contig_247_370_334		1	247	70.12	334	370	667	FALSE	SS-contig_441	59.31	318	354	684	TRUE	21016	8.42
gacaatgtacgacgtggtcgaggcagtaaaacagg	SS-contig_248_851_817		1	248	71.76	817	851	1368	FALSE	SS-contig_2963	45.48	299	333	333	TRUE	1004	26.27
gctcgccctgaagctgttaatttagttataattcgcca	SS-contig_248_296_259		1	248	70.62	259	296	1368	FALSE	SS-contig_1427	41.3	460	497	617	FALSE	1008	19.55
agccatccatcaagagacctcaaagatatcaaagcac	SS-contig_248_413_377		1	248	70.1	377	413	1368	FALSE	SS-contig_2180	36.29	316	352	493	TRUE	21012	-38.37
tggtcactaatcatctttgcagcacatgacaatgtacg	SS-contig_248_878_841		1	248	70.66	841	878	1368	FALSE	SS-contig_884	39.18	55	92	877	TRUE	21012	19.1
tcagcaattaaccgggaagggactgatgaactttt	SS-contig_248_683_649		1	248	70.11	649	683	1368	FALSE	SS-contig_1773	39.19	362	396	498	FALSE	41008	-18.55
tcgtatattttattcgttgctcgccctgaagctgtt	SS-contig_248_314_279		1	248	70.18	279	314	1368	FALSE	SS-contig_2869	46.29	110	145	412	FALSE	41008	19.55
tgaggggctgcattacgttttaaagcgaactctgg	SS-contig_249_271_237		1	249	72.01	237	271	587	FALSE	SS-contig_1972	40.64	117	151	403	FALSE	21008	-4.26
gatcttccaaaacgaacaaatggttgaggggctgc	SS-contig_249_295_261		1	249	71.63	261	295	587	FALSE	SS-contig_249	45.18	147	181	587	TRUE	41008	3.88
gctccatggcgaataataccaccatattcttgagct	SS-contig_250_496_461		1	250	70.13	461	496	1010	FALSE	SS-contig_1634	42.08	79	114	548	TRUE	1004	23
tggtacatcacgatcccatggatcttcacatacagt	SS-contig_250_158_123		1	250	70.33	123	158	1010	FALSE	SS-contig_2650	44.69	424	459	576	TRUE	1004	29.23
gctcctttaacggaagagttaatatcaaggcatccagc	SS-contig_250_382_345		1	250	70.51	345	382	1010	FALSE	SS-contig_2412	40.96	143	180	334	TRUE	1004	25.14
tgtacagcaccttttgcacccataacagctacttc	SS-contig_250_667_633		1	250	70.47	633	667	1010	FALSE	SS-contig_725	43.37	290	324	547	TRUE	1006	17.31
agtagctcatggtgcctttgataatgatattgatgcctt	SS-contig_250_113_75		1	250	70.03	75	113	1010	FALSE	SS-contig_2858	44.01	475	513	505	TRUE	1010	6.24
atcatcaataaagcctctctttgcagctgggaagg	SS-contig_250_773_739		1	250	70.39	739	773	1010	FALSE	SS-contig_335	43.44	623	657	1084	TRUE	1020	13.44
gaaccggcaatacccatagcaataccaatatcagct	SS-contig_251_1188_1153		1	251	70.17	1153	1188	1420	FALSE	SS-contig_1272	47.49	374	409	531	TRUE	1004	-4.68
agtagtagctccacgtgaatagcgaactcctaacaa	SS-contig_251_1390_1355		1	251	70.07	1355	1390	1420	FALSE	SS-contig_2897	40.91	114	149	447	FALSE	1004	15.15
cagcagcacgtggaggatcaaccatagatattaaacc	SS-contig_251_767_731		1	251	70.34	731	767	1420	FALSE	SS-contig_233	50.99	967	1003	1228	TRUE	1004	13.27
tgaagcatcacctgtacattcacgacgaaatattggt	SS-contig_251_340_304		1	251	70.06	304	340	1420	FALSE	SS-contig_1837	49.69	171	207	494	TRUE	1004	3.02
agcaagttgttcatcactcatatcacgtaaatctgaacca	SS-contig_251_1009_970		1	251	70.02	970	1009	1420	FALSE	SS-contig_174	39.53	88	127	513	TRUE	1004	6.92
agtccttcttcgactcctacaacaatagaagcagagt	SS-contig_251_1269_1233		1	251	70.01	1233	1269	1420	FALSE	SS-contig_3563	40.44	101	137	422	TRUE	1006	29.32
gttccctattagtgggtgaacaatccaacgcttgg	SS-contig_252_611_577		1	252	70.7	577	611	1092	FALSE	SS-contig_2860	40.44	440	474	506	TRUE	1004	21.19
tctgcttcgcaatgataggaagagccgacatcgaa	SS-contig_252_571_537		1	252	72.31	537	571	1092	FALSE	SS-contig_1323	42.66	477	511	652	FALSE	1004	19.56
tgctacacctcatatgacacttcacaatgcctagct	SS-contig_252_104_69		1	252	70.75	69	104	1092	FALSE	SS-contig_909	37.83	336	371	498	FALSE	1004	-6.09
gccttaggacacctacgttacagtttgatagatgtaccg	SS-contig_252_329_291		1	252	70.77	291	329	1092	FALSE	SS-contig_2275	34.69	97	135	383	TRUE	1006	18.06
cacaagccagttatccctgtggtaacttttctggc	SS-contig_252_499_465		1	252	70.84	465	499	1092	FALSE	Cre recombinase	38.34	1112	1146	1553	FALSE	1008	29.39
tgcgttcagtcataattctgcagctggtagattcaa	SS-contig_252_795_760		1	252	70.05	760	795	1092	FALSE	SS-contig_90	41.53	156	191	660	FALSE	1012	1.37
taaaattgtacccagttgcatggtcgccacaaacc	SS-contig_253_436_402		1	253	71.31	402	436	2562	FALSE	SS-contig_2490	46.44	468	502	571	TRUE	1004	12.97
tcgacgaaagaatgctactttacacgattcgcatgt	SS-contig_253_480_445		1	253	70.14	445	480	2562	FALSE	SS-contig_2553	40.71	442	477	588	TRUE	1004	18.03
tggagaatgaatcacaggatcgtccggtgtattca	SS-contig_253_177_143		1	253	70.52	143	177	2562	FALSE	SS-contig_2275	41.88	73	107	383	FALSE	1006	4.39
tttcaggtgacatcataccgctacttggttgttgaa	SS-contig_253_1084_1049		1	253	70	1049	1084	2562	FALSE	SS-contig_22	41.87	527	562	812	TRUE	1006	12.97
actgctgctgtatatttgactgggagttcaataaggagt	SS-contig_253_103_65		1	253	70.7	65	103	2562	FALSE	SS-contig_1172	39.11	-3	35	511	TRUE	1006	25.38
tttgtggtccgagaacagcactattaacacttgaagaat	SS-contig_253_907_869		1	253	70.09	869	907	2562	FALSE	SS-contig_695	41.32	478	516	657	TRUE	1006	3.79
gaaaattgttgtcttaaattgattgccctcgtgccga	SS-contig_254_41_5		1	254	70.23	5	41	1226	FALSE	SS-contig_3332	49.25	5	41	420	TRUE	1006	9.99
agaatcagcacctttagcttgccctgttgatgatc	SS-contig_254_243_209		1	254	70.47	209	243	1226	FALSE	SS-contig_948	44.29	233	267	537	TRUE	1008	21.56
tttgtatgacatccagctccattccaatcaccatgaa	SS-contig_254_782_746		1	254	70.14	746	782	1226	FALSE	SS-contig_3097	54.82	120	156	466	TRUE	1008	-12.04
ctgaaattcccattgtccaggcattacttcagcatttg	SS-contig_254_633_596		1	254	70.29	596	633	1226	FALSE	SS-contig_2529	41.15	247	284	359	FALSE	1008	0.17
gtgcttcaacaatatcacgcccatatactttactactccc	SS-contig_254_553_514		1	254	70.13	514	553	1226	FALSE	SS-contig_2693	42.51	418	457	534	TRUE	21008	1.67
cccatagatattccttcacatggaccaacctgaaattcc	SS-contig_254_662_624		1	254	70.28	624	662	1226	FALSE	SS-contig_2593	52.91	-8	30	292	TRUE	21012	13.46
agctaacattgattcagcacggaaggcagaacggg	SS-contig_255_99_65		1	255	73.31	65	99	477	FALSE	SS-contig_2079	46.27	369	403	528	FALSE	1006	10.74
ggcagagtcaatatctttgcgggcaactgtggtgt	SS-contig_255_147_113		1	255	73.5	113	147	477	FALSE	SS-contig_3190	42.05	85	119	315	FALSE	1006	0.33
agagatgggttacgggcgtatccaatgacaagagc	SS-contig_255_257_223		1	255	72.45	223	257	477	FALSE	SS-contig_1344	46.63	353	387	640	FALSE	1006	-12.55
cccatagcttctgaaagggcaaatccaagaatagcat	SS-contig_255_314_278		1	255	70.54	278	314	477	FALSE	SS-contig_1856	45.45	36	72	146	TRUE	1014	-3.38
tccaaatacatttccaataccagctccagatccagc	SS-contig_255_222_187		1	255	70.13	187	222	477	FALSE	SS-contig_305	43.67	284	319	1393	TRUE	21012	19.55
aactgtggtgtggagagcacgggcagctaacattg	SS-contig_255_123_89		1	255	74.68	89	123	477	FALSE	Lambda Spike 6	50.15	88	122	976	FALSE	21016	19.55
ctttagcattgtcatcatcggcaatagcctcctca	SS-contig_256_99_65		1	256	70.15	65	99	690	FALSE	SS-contig_405	48.05	380	414	1241	TRUE	1006	22.42
caacaacagatgttccttccggtgctgaagcatca	SS-contig_256_339_305		1	256	72.17	305	339	690	FALSE	SS-contig_73	45.82	1328	1362	1482	FALSE	1008	22.99
tcaactgaaggttgggaatcctcatcaacttcttcaac	SS-contig_256_265_228		1	256	70.29	228	265	690	FALSE	SS-contig_1194	46.11	90	127	744	FALSE	1008	22.99
ctcggcagtctcttcactgacttcaggagtaggaa	SS-contig_256_431_397		1	256	71.45	397	431	690	FALSE	SS-contig_659	44.79	317	351	528	TRUE	1010	29.32
tcgctatcgtgtaaatattatgatctccaggtgcgaaca	SS-contig_256_617_579		1	256	70.58	579	617	690	FALSE	SS-contig_1273	40.63	230	268	486	TRUE	1010	-9.13
tcaagatgtaaagcaattcgaccgattttcgctatcgt	SS-contig_256_645_608		1	256	70.31	608	645	690	FALSE	SS-contig_411	39.07	483	520	746	TRUE	21004	33.62
tcttcaacgatacgtgcacaatgtccatcaacttgt	SS-contig_257_115_80		1	257	70.37	80	115	845	FALSE	SS-contig_995	43.53	433	468	604	TRUE	1004	21.5
tgctgggatagatctaaggaatgtaacaccacgttgg	SS-contig_257_251_215		1	257	70.92	215	251	845	FALSE	SS-contig_2275	39.08	88	124	383	TRUE	1004	-10.99
gccatatgcccagctccacgaacagttaagaatgt	SS-contig_257_691_657		1	257	71.85	657	691	845	FALSE	SS-contig_168	46.08	292	326	968	FALSE	1008	6.01
ggcagcaaattgttgtcccatcataaagttacatgcc	SS-contig_257_569_533		1	257	70.55	533	569	845	FALSE	SS-contig_2275	40.72	85	121	383	FALSE	1008	-8.66
aaccagcaatttgcctatcaaacttccaaggttgttt	SS-contig_257_633_597		1	257	70.07	597	633	845	FALSE	SS-contig_2320	40.94	17	53	411	FALSE	1010	17.77
acaagttcactatcattaagacatggaacagaagctccca	SS-contig_257_346_307		1	257	70.82	307	346	845	FALSE	SS-contig_654	40.82	214	253	639	FALSE	1012	9.6
aatatctttcaatgtagccattcccatgcgttgttcaac	SS-contig_258_78_40		1	258	70	40	78	401	FALSE	SS-contig_1426	46.94	537	575	626	TRUE	1008	12.36
gcatgaatgttatcgtagaaagctttagctccttctcca	SS-contig_258_230_192		1	258	70.05	192	230	401	FALSE	SS-contig_61	40.94	1023	1061	1402	TRUE	1008	10.74
ttcagcttttgcgtatttagcagctgctaccatcttca	SS-contig_258_165_128		1	258	71.72	128	165	401	FALSE	SS-contig_3081	43.6	358	395	506	TRUE	21008	35.16
tgaacagctccacataaacctctgtctgatgtcataaga	SS-contig_258_314_276		1	258	70.45	276	314	401	FALSE	SS-contig_980	41.3	413	451	550	TRUE	21016	8.82
gctccttctccaaatgagcgagcaccttttaattca	SS-contig_258_203_168		1	258	70.7	168	203	401	FALSE	SS-contig_850	42.39	470	505	811	FALSE	41012	34.95
ttgagcagtatcatcagttgcttctgcatgaatgttatcg	SS-contig_258_255_216		1	258	70.62	216	255	401	FALSE	SS-contig_1587	46.69	144	183	468	TRUE	61008	37.05
agcagtcatacgagatgattgttcggatgtagctga	SS-contig_259_612_577		1	259	70.48	577	612	824	FALSE	SS-contig_695	41.43	422	457	657	FALSE	1004	18.49
gcatgaatgttatcgtagaaagctttagctccttctcca	SS-contig_259_254_216		1	259	70.05	216	254	824	FALSE	SS-contig_61	40.94	1023	1061	1402	TRUE	1008	10.74
cctgaattcattatagcttcggcagcaatagaagtgtga	SS-contig_259_374_336		1	259	70.23	336	374	824	FALSE	SS-contig_1809	47.6	220	258	490	TRUE	1008	19.56
aatatctttcaatgtagccattcccatgcgttgttcaac	SS-contig_259_102_64		1	259	70	64	102	824	FALSE	SS-contig_1426	46.94	537	575	626	TRUE	1008	12.36
tttctccggcattcttagatgcaccatccatagca	SS-contig_259_643_609		1	259	71.16	609	643	824	FALSE	SS-contig_3386	43.69	383	417	551	TRUE	21004	33.94
ttcagcttttgcgtatttagcagctgctaccatcttca	SS-contig_259_189_152		1	259	71.72	152	189	824	FALSE	SS-contig_3081	43.6	358	395	506	TRUE	21008	35.16
gagttgagcttggaattcgaagacggcatcacttc	SS-contig_260_599_565		1	260	70.82	565	599	636	FALSE	SS-contig_2275	40.02	93	127	383	TRUE	1006	21.09
agcagtggctacgctcttctcaacctcatcaattg	SS-contig_260_107_73		1	260	71.57	73	107	636	FALSE	SS-contig_150	45.79	161	195	483	TRUE	1008	17.35
agtcaagttctttagctccaacaatgtaaagttctgcga	SS-contig_260_177_139		1	260	70.19	139	177	636	FALSE	SS-contig_2932	43.71	191	229	440	TRUE	1008	16.27
agctgggaagactaagtcattaaggatagcttcatgaaca	SS-contig_260_431_392		1	260	70.45	392	431	636	FALSE	SS-contig_2141	40.7	225	264	447	TRUE	1008	6.24
gtggttttggcaaaatacgtctcttagcaatgaagacaat	SS-contig_260_330_291		1	260	70.05	291	330	636	FALSE	SS-contig_291	39.25	348	387	1077	TRUE	1012	23.22
ggcatcacttccagtaagggctttgtagacatgag	SS-contig_260_575_541		1	260	70.23	541	575	636	FALSE	SS-contig_2201	40.47	156	190	331	FALSE	21008	-16.23
acagcacacaattgaaagtagacagcaggctgactg	SS-contig_261_449_414		1	261	71.93	414	449	919	FALSE	SS-contig_416	39.89	757	792	883	TRUE	1008	1.37
aagccaaccatgataagcagatttcattgcgcaatgt	SS-contig_261_630_594		1	261	71.47	594	630	919	FALSE	SS-contig_1956	40.39	408	444	579	TRUE	1010	23.68
agttccaaggcgatcaaaagatcctgtcactggat	SS-contig_261_393_359		1	261	71.08	359	393	919	FALSE	SS-contig_1648	43.53	47	81	438	TRUE	1018	28.67
cttgacaataacccacttcctggctcctgaacacg	SS-contig_261_689_655		1	261	71.86	655	689	919	FALSE	SS-contig_348	42.33	628	662	654	TRUE	1018	6.23
tgtcactggatcaatgctcactaatgacattgcaaataca	SS-contig_261_369_330		1	261	70.4	330	369	919	FALSE	SS-contig_1671	37.88	468	507	591	FALSE	21008	31.17
tggcatccaatcaatgagatcttttgcaatagttctacca	SS-contig_261_888_849		1	261	70.24	849	888	919	FALSE							41008	-6.09
cctttctaatgctggaagccaaccatgataagcaga	SS-contig_262_187_152		1	262	70.39	152	187	464	FALSE	SS-contig_377	44.32	566	601	736	TRUE	1010	13.27
ttgacaataacccacttcctggctcctgaacacgc	SS-contig_262_292_258		1	262	73.15	258	292	464	FALSE	SS-contig_348	42.33	627	661	654	TRUE	1018	6.23
acaactccatcaccattaatgtccatcttcttggca	SS-contig_263_264_229		1	263	70.07	229	264	607	FALSE	SS-contig_472	40.29	165	200	957	TRUE	1010	8.58
gtgatgatgtcagagctcgaatgcataaattcagacaaga	SS-contig_263_558_519		1	263	70.32	519	558	607	FALSE	SS-contig_2333	40.41	224	263	462	FALSE	1012	13.08
tcatgaactgcatgtggatcatgtttagcatctttgact	SS-contig_263_147_109		1	263	70.4	109	147	607	FALSE	SS-contig_1586	45.45	311	349	521	TRUE	21008	30.04
attccctctccagtaataccgccttcagcaccaaa	SS-contig_263_435_401		1	263	72.26	401	435	607	FALSE	SS-contig_2194	48.24	417	451	461	TRUE	41012	-28.98
tcagcaccaaaagcttcttttgaatactcttcccatgt	SS-contig_263_411_374		1	263	70.49	374	411	607	FALSE							41020	30.71
tcttcctctgataattcatcaaattcctgtgcctccttct	SS-contig_263_204_165		1	263	70.67	165	204	607	FALSE	SS-contig_1461	42.39	364	403	564	TRUE	61020	18.49
aaggacatcatgcatatgtgaatggtgttctggagc	SS-contig_264_148_113		1	264	70.53	113	148	585	FALSE	SS-contig_1478	42.36	199	234	535	TRUE	1006	25.21
tggtgagcatcgacaatttcttggtatgtcaactca	SS-contig_264_444_409		1	264	70.01	409	444	585	FALSE	SS-contig_295	41.52	775	810	823	FALSE	1008	25.96
agatcgggaataagccattttctaatttcatcaccatcca	SS-contig_264_345_306		1	264	70.05	306	345	585	FALSE	SS-contig_2888	42.39	344	383	399	TRUE	1014	-9.79
gaatggtgttctggagcttggaatgcataaaattcagac	SS-contig_264_129_91		1	264	70.12	91	129	585	FALSE	SS-contig_2275	44.6	62	100	383	FALSE	41008	16.16
cttctgatttagctgtttctttgagatcgggaataagcca	SS-contig_264_368_329		1	264	70.25	329	368	585	FALSE	SS-contig_2250	39.48	314	353	433	TRUE	41012	-16.55
gtgatgcagatattggtctaaagtgtgctaatactcgca	SS-contig_265_425_387		1	265	70.02	387	425	700	FALSE	SS-contig_1344	38.01	361	399	640	FALSE	1004	23.68
catcctcttgaagtaacaatgaacccgaactatttccca	SS-contig_265_161_123		1	265	70.08	123	161	700	FALSE	SS-contig_1528	43.62	199	237	744	FALSE	1006	-8.32
agtcttctctgtcaagataaccacgtgattgacgatct	SS-contig_265_275_238		1	265	70.29	238	275	700	FALSE	SS-contig_2529	40.94	155	192	359	TRUE	1008	28.15
tgaaaatcctgtctcctcagcaattagtcgaatttcatcc	SS-contig_265_196_157		1	265	70.25	157	196	700	FALSE	SS-contig_2901	41.61	201	240	492	TRUE	21020	6.9
tgttctttcggctatacactccaactgttcaggtgt	SS-contig_265_592_557		1	265	70.89	557	592	700	FALSE	SS-contig_220	38.03	335	370	648	FALSE	41004	17.64
ttgtcggagtcagcctcattaattgttctttcggc	SS-contig_265_615_581		1	265	70.58	581	615	700	FALSE							41008	-9.29
aacagcatcacctggagataggccaagtttggttg	SS-contig_266_247_213		1	266	71.89	213	247	708	FALSE	SS-contig_2627	54.75	183	217	466	TRUE	1008	13.27
ccggaggccttcaaccatttggtaataactgggaa	SS-contig_266_429_395		1	266	71.64	395	429	708	FALSE	SS-contig_1504	43.17	246	280	530	FALSE	1008	3.52
gcccaaatggtgtacttcctttaagttgtggccat	SS-contig_266_146_112		1	266	70.98	112	146	708	FALSE	SS-contig_1276	46.81	235	269	634	TRUE	1008	20.17
actcagcaatagaatcagtcaaagcttgatcaacagca	SS-contig_266_278_241		1	266	70.28	241	278	708	FALSE	SS-contig_2627	60.65	211	248	466	TRUE	21004	21.55
tttttcagcagcgaaaaagtcagcccatgtcaagc	SS-contig_266_487_453		1	266	71.83	453	487	708	FALSE	SS-contig_2627	58.39	423	457	466	TRUE	41008	35.03
agtctagctggttctccatatccacgaactccaaa	SS-contig_266_57_23		1	266	70.21	23	57	708	FALSE	SS-contig_2627	49.45	-7	27	466	TRUE	41008	19.27
cccaaaatcctttagatgaagctaatggatcgacacca	SS-contig_267_258_221		1	267	70.13	221	258	812	FALSE	SS-contig_3297	40.18	196	233	613	TRUE	1008	13.27
tccaatattgattagtatcagaaggttgctcatccaccca	SS-contig_267_708_669		1	267	70.57	669	708	812	FALSE	SS-contig_335	40.37	113	152	1084	FALSE	1010	16.96
tgatttgtagaaaggcaaacttcaataacttggacggct	SS-contig_267_334_296		1	267	70.61	296	334	812	FALSE	SS-contig_1383	40.62	280	318	586	TRUE	1012	20.91
tcctcaccttttgcagcatattgagcttgaacttgt	SS-contig_267_76_41		1	267	70.57	41	76	812	FALSE	SS-contig_886	42.73	404	439	464	TRUE	1014	19.55
cacttgtaatgttcttgcttcctcccatcttaatcgatcc	SS-contig_267_638_599		1	267	70.41	599	638	812	FALSE	SS-contig_1047	41.36	274	313	481	TRUE	1014	-17.24
gacaccaacatgtgcacacatctcctgaaaatgcc	SS-contig_267_227_193		1	267	71.58	193	227	812	FALSE	SS-contig_3311	37.3	402	436	451	TRUE	21016	19.1
tcatcaagcatcagcttagcaaatccaccactatttct	SS-contig_268_614_577		1	268	70.13	577	614	939	FALSE	SS-contig_1769	40.76	249	286	290	TRUE	21008	30.52
tccccattatttggacattcttcatcaagcatcagct	SS-contig_268_635_599		1	268	70.21	599	635	939	FALSE							41012	10.74
agccaaagaaagtcgttgactagttccaagatttttagca	SS-contig_268_207_168		1	268	70.41	168	207	939	FALSE	SS-contig_1574	40.74	238	277	415	FALSE	41012	12.55
aaatcgacacctattgtagcagattggcatgcagg	SS-contig_269_163_129		1	269	70.62	129	163	796	FALSE	SS-contig_613	44.31	436	470	1463	FALSE	1004	23.68
cacctattcgttcaggcacttccctttcgtcctctt	SS-contig_269_438_403		1	269	72.47	403	438	796	FALSE	SS-contig_365	42.06	482	517	556	TRUE	1006	8.26
ccacaacaactgtttaattgagcttgtgccttatcaaca	SS-contig_269_649_611		1	269	70.12	611	649	796	FALSE	SS-contig_1128	38.85	173	211	569	TRUE	1008	16.43
acagccacgtcgtaaactaaaacaatagcatgagct	SS-contig_269_304_269		1	269	70.27	269	304	796	FALSE	SS-contig_51	39.71	10	45	783	TRUE	41004	10.74
agcttgtgccttatcaacaagtgaaactgacccag	SS-contig_269_629_595		1	269	70.63	595	629	796	FALSE							41012	39.17
acgtactagacatgtttttccaactccagcatttccaa	SS-contig_269_107_70		1	269	70.24	70	107	796	FALSE	SS-contig_51	46.78	84	121	783	TRUE	41012	-10.99
cctgaatcgttctcagtggttaaaccatcattaactgca	SS-contig_270_967_929		1	270	70.43	929	967	1456	FALSE	SS-contig_1634	37.79	127	165	548	TRUE	1008	27.41
gtgtcccagcttctgttccacttaatatatcatcaacacc	SS-contig_270_282_243		1	270	70.28	243	282	1456	FALSE	SS-contig_2916	42.49	184	223	572	FALSE	1014	-6.73
aactctcctacataaggttcctccttcattggataacctt	SS-contig_270_460_421		1	270	70.11	421	460	1456	FALSE	SS-contig_1225	39.24	485	524	864	TRUE	21008	32.76
cttcagctgaactattagatgcatccattcctgaatcgtt	SS-contig_270_996_957		1	270	70.16	957	996	1456	FALSE	SS-contig_953	39.54	453	492	558	TRUE	21012	-17.95
tcatcaacaccactatcctgatcggataaaatagtgcct	SS-contig_270_253_215		1	270	70.47	215	253	1456	FALSE	SS-contig_1717	40.66	146	184	584	TRUE	41008	30.19
tgatctaccaccccgacgattaaagaatcccataaatct	SS-contig_270_917_879		1	270	70.35	879	917	1456	FALSE	SS-contig_3368	38.54	22	60	226	FALSE	41008	9.99
actgatcgcaatggttcaccttgaagatatgggtt	SS-contig_271_735_701		1	271	70	701	735	855	FALSE	SS-contig_3090	43.31	464	498	509	FALSE	1006	8.99
tgtgaagcagcgtcttaacaacaccgtcaactcag	SS-contig_271_61_27		1	271	71.88	27	61	855	FALSE	SS-contig_169	42.26	656	690	940	FALSE	1006	-13.92
ggagaacattgtcactcttaacttgctcccgatgtt	SS-contig_271_359_324		1	271	70.17	324	359	855	FALSE	SS-contig_318	38.56	787	822	972	TRUE	1006	-13.23
aaggatttggtggttcacaatatgctgggagaaca	SS-contig_271_386_352		1	271	70.19	352	386	855	FALSE	SS-contig_855	44.14	522	556	561	TRUE	21008	2.8
cacccctgttctgaggtatatcctactggacaagg	SS-contig_271_417_383		1	271	70.31	383	417	855	FALSE							21012	8.26
agtcctgttgagcttgataatttcttgaagcttcagct	SS-contig_271_476_439		1	271	70.17	439	476	855	FALSE							21016	38.08
acgagcatactccatttgaattgactcagcaccat	SS-contig_272_282_248		1	272	70.1	248	282	792	FALSE	SS-contig_2532	37.85	230	264	411	FALSE	1008	-1.64
tcaagaaccccatcagctgatacatcgaacaatttaaaca	SS-contig_272_479_440		1	272	70.25	440	479	792	FALSE	SS-contig_3496	40.82	314	353	419	FALSE	21016	-21.94
aaagtcctgtaaaaagtgcttccattgtactacgagca	SS-contig_272_313_276		1	272	70.04	276	313	792	FALSE	SS-contig_1541	43.08	180	217	480	TRUE	41012	20.89
tccatatgcacacattccatcagtatattcagccaaatca	SS-contig_272_516_477		1	272	70.03	477	516	792	FALSE							61016	-10.99
tgatcccatgtcacgataacattgagtaacagctcca	SS-contig_273_371_335		1	273	70.74	335	371	420	FALSE	SS-contig_1941	40.45	507	543	588	TRUE	1004	25.21
ccgtgagtcttcttgattctacgaagttgagaggca	SS-contig_273_202_167		1	273	70.79	167	202	420	FALSE	SS-contig_315	39.29	177	212	537	TRUE	1006	19.56
acgtccaacaacgacaaattctttaagtgtttctccaga	SS-contig_273_71_33		1	273	70.39	33	71	420	FALSE	SS-contig_1674	42.3	406	444	539	FALSE	1010	18.56
agaaactttgataatttggatacgatcagcttgagcacga	SS-contig_273_416_377		1	273	70.18	377	416	420	FALSE	SS-contig_632	45.81	315	354	618	TRUE	1010	10.83
tgtccagtacgagagtcgtatctgagaaagattccgt	SS-contig_273_295_259		1	273	70.94	259	295	420	FALSE	SS-contig_107	36.66	136	172	588	TRUE	21008	31.18
accagaaacgagatttagcaacaatgctgtttgatgc	SS-contig_273_162_126		1	273	70.22	126	162	420	FALSE							21008	37.05
gaatgttgacgtgcatcctcgagccatgaagttaa	SS-contig_274_339_305		1	274	70.57	305	339	978	FALSE	SS-contig_276	42.23	763	797	991	FALSE	1006	-8.66
cttgttatagaacggaaagattcttgacctgctgtatccc	SS-contig_274_234_195		1	274	70.08	195	234	978	FALSE	SS-contig_147	54.79	254	293	889	TRUE	1008	22.62
cttctacactcacagcagtctttgcagatgtttcca	SS-contig_274_488_453		1	274	70.24	453	488	978	FALSE	SS-contig_3169	43.81	64	99	475	FALSE	1016	17.31
tggtgatgatggagaatgttgaggtcctagtttaatacca	SS-contig_274_604_565		1	274	70.34	565	604	978	FALSE	SS-contig_2275	43.45	76	115	383	FALSE	1016	3.52
accggcagccccacgatagtaagatcttgttatag	SS-contig_274_259_225		1	274	70.59	225	259	978	FALSE	SS-contig_407	48.18	223	257	544	TRUE	21008	-17.24
tgaagaagtaaacatgacttccctactcctgtatcacca	SS-contig_274_90_52		1	274	70.03	52	90	978	FALSE	SS-contig_869	40.74	13	51	747	TRUE	21008	38.72
aacgcgaacttgtgtacattgtccttgtgaaccag	SS-contig_275_99_65		1	275	70.88	65	99	375	FALSE	SS-contig_1026	42.54	99	133	525	TRUE	1004	6.01
agaagtgtaagaacatctccctcacgtacaggtcc	SS-contig_275_179_145		1	275	70.24	145	179	375	FALSE	SS-contig_2251	47.81	256	290	424	TRUE	1008	8.26
tgacattacgaataattgaacgagcaggatcgtcaagg	SS-contig_275_142_105		1	275	70.19	105	142	375	FALSE	SS-contig_2846	44.23	116	153	499	FALSE	21004	38.81
aacgaagtcttctggcttcacgttctgcttcaaga	SS-contig_275_211_177		1	275	71.36	177	211	375	FALSE	SS-contig_1301	48.4	149	183	647	TRUE	21012	22.62
gaaccagtacgtccaagaacttttgtaactttagcgagt	SS-contig_275_71_33		1	275	70.21	33	71	375	FALSE	SS-contig_3082	38.12	114	152	394	TRUE	21012	-3.61
acgagcaggatcgtcaaggaattcaacgcgaactt	SS-contig_275_123_89		1	275	72.95	89	123	375	FALSE	SS-contig_946	43.62	145	179	584	TRUE	41008	38.81
tccaagtgatccatatccttgagcaacggaatcaga	SS-contig_276_880_845		1	276	70.65	845	880	991	FALSE	SS-contig_276	44.1	443	478	991	TRUE	1004	18.8
ttgatatgtctgtagtgacgagtaactgtaccatgagca	SS-contig_276_972_934		1	276	70.05	934	972	991	FALSE	SS-contig_2569	39.43	64	102	329	TRUE	1004	1
catggcttgagcaaccatatcatcaataagtctatgctca	SS-contig_276_790_751		1	276	70.25	751	790	991	FALSE	SS-contig_969	40.77	354	393	495	TRUE	1004	29.37
catcaggagtgatagtggcacatttgacagctacatt	SS-contig_276_257_221		1	276	70.17	221	257	991	FALSE	SS-contig_1557	42.8	503	539	568	TRUE	1006	16.96
tggctcacggaaaacagttcctcctaaaatattacgga	SS-contig_276_352_315		1	276	70.88	315	352	991	FALSE	SS-contig_709	42.86	38	75	317	FALSE	1008	26.24
ccatcaggacatacaagaacagaagtcataagtccaagtg	SS-contig_276_912_873		1	276	70.04	873	912	991	FALSE	SS-contig_279	38.07	801	840	850	TRUE	21012	-11.92
tctgattgaaggtttggctgtcgattgatagcaca	SS-contig_277_551_517		1	277	70.02	517	551	2589	FALSE	SS-contig_1778	42.95	196	230	517	FALSE	1004	15.15
tccctggacacttaaattagactcggcacgttgacga	SS-contig_277_1704_1668		1	277	73.21	1668	1704	2589	FALSE	SS-contig_612	39.3	402	438	774	TRUE	1006	17.74
tggaaggtaagtgaccactttgttgataatgcgatgtta	SS-contig_277_286_248		1	277	70.01	248	286	2589	FALSE	SS-contig_3118	37.63	85	123	575	FALSE	1006	18.65
ggactagactggattgcctgggtaattaaatcagcataac	SS-contig_277_1211_1172		1	277	70.23	1172	1211	2589	FALSE	SS-contig_2471	38.7	402	441	563	FALSE	1006	-0.81
gtgaagaaccaacacctgaatcatcaccattagaggtt	SS-contig_277_658_621		1	277	70.18	621	658	2589	FALSE	SS-contig_1540	42.48	392	429	490	FALSE	1008	8.25
ccattaggatccattccaccatcacctaattgcatttga	SS-contig_277_1862_1824		1	277	70.48	1824	1862	2589	FALSE	SS-contig_1195	43.36	148	186	616	TRUE	1008	20.55
cataggccaagtgtaacaacgcgctcggagctctg	SS-contig_278_294_260		1	278	74.62	260	294	2073	FALSE	SS-contig_2407	48.6	70	104	436	FALSE	1006	-4.68
tggacacttaaattagactcggcacgttgacgaaaac	SS-contig_278_1184_1148		1	278	70.57	1148	1184	2073	FALSE	SS-contig_3561	40.67	464	500	545	TRUE	1006	17.74
ccattaggatccattccaccatcacctaattgcatttga	SS-contig_278_1346_1308		1	278	70.48	1308	1346	2073	FALSE	SS-contig_1195	43.36	148	186	616	TRUE	1008	20.55
tgttggctgaagacatatcataacaagggtaagcatcgt	SS-contig_278_1270_1232		1	278	71.1	1232	1270	2073	FALSE	SS-contig_1988	38.71	230	268	499	TRUE	1008	3.79
accagacaaattgtatcctgtcattggtgtatctggtg	SS-contig_278_426_389		1	278	70.07	389	426	2073	FALSE	SS-contig_2950	41.39	146	183	492	TRUE	1010	28.93
ccattggtgatgacatccacatttgttgatgaaccattt	SS-contig_278_1654_1616		1	278	70.2	1616	1654	2073	FALSE	SS-contig_2575	42.42	290	328	543	TRUE	1012	20.02
attggttcaactggtggtctgcaagcatcaccttc	SS-contig_279_813_779		1	279	72.29	779	813	850	FALSE	SS-contig_1318	45.2	328	362	495	TRUE	1004	27.56
cctctttggatagctttattacgagcaacttggcgt	SS-contig_279_522_487		1	279	70.36	487	522	850	FALSE	SS-contig_201	40.24	2	37	514	FALSE	1006	19.55
gttaggtccattggttccagaagaatgtccagcaa	SS-contig_279_205_171		1	279	70.26	171	205	850	FALSE	SS-contig_2928	42.49	108	142	520	TRUE	1010	12.36
tggcttctttcaagtcatttggcatcatgtgtgaaatatc	SS-contig_279_380_341		1	279	70.03	341	380	850	FALSE	SS-contig_441	42.91	320	359	684	TRUE	1010	4.21
ctaaacgagctttgcgttcctcttcctcacgtctt	SS-contig_279_107_73		1	279	71.49	73	107	850	FALSE	SS-contig_793	53.6	173	207	634	TRUE	21008	37.41
ctgctggtggtcttccagtaccatgagcaatctta	SS-contig_279_695_661		1	279	71.04	661	695	850	FALSE	SS-contig_1925	56.81	359	393	471	FALSE	21008	39.87
tccaagaattgcacgatgaatcataacaggacgaca	SS-contig_280_421_386		1	280	70.02	386	421	857	FALSE	SS-contig_2778	39.45	223	258	503	FALSE	1006	-19.59
ccacgaacttgattatcacgtgtacgaacatttgctgt	SS-contig_280_726_689		1	280	70.78	689	726	857	FALSE	SS-contig_774	39.2	75	112	623	FALSE	1008	28.3
tggccattttcctccaaatgattcagtgagaatagct	SS-contig_280_475_439		1	280	70.17	439	475	857	FALSE	SS-contig_599	41.3	353	389	508	FALSE	1016	28.39
ttccatgtatccaaatctccaagatatccagtctctggt	SS-contig_280_177_139		1	280	70.11	139	177	857	FALSE	SS-contig_1656	39.34	46	84	600	TRUE	21008	20.18
gctgtcattctttcaacggatccaagaattgcacg	SS-contig_280_441_407		1	280	70.25	407	441	857	FALSE	SS-contig_3563	38.82	372	406	422	TRUE	41008	34.65
ccatttttcaccactagcatcaagagcctccttca	SS-contig_280_229_195		1	280	70.27	195	229	857	FALSE	SS-contig_78	46.34	386	420	1960	TRUE	41012	-13.92
tggtaatagatttgacatccttcctacggacgagttga	SS-contig_281_80_43		1	281	70.11	43	80	328	FALSE	SS-contig_1998	40.07	114	151	527	FALSE	1006	9.6
ctcgttaactgtgacgttgcttggaaggctagctt	SS-contig_281_211_177		1	281	71.71	177	211	328	FALSE	SS-contig_653	43.78	361	395	478	TRUE	1008	22.6
tgacaacgtatgtgtacaagtattttgaacaacggacct	SS-contig_281_149_111		1	281	70.12	111	149	328	FALSE	SS-contig_817	38.07	308	346	629	FALSE	1010	6.01
gcttggaaggctagctttaagtttctctgccttatgt	SS-contig_281_193_157		1	281	70.32	157	193	328	FALSE							41016	27.25
tgttgttggtaaaggtccttgacatgcaatgtaacga	SS-contig_282_297_261		1	282	70.47	261	297	907	FALSE	SS-contig_476	42.42	110	146	839	FALSE	1004	8.42
caggaacaccatgatctggccatgatgtatattgca	SS-contig_282_571_536		1	282	70.31	536	571	907	FALSE	SS-contig_1392	47.93	263	298	564	TRUE	1006	25.34
cgttagcttcaattttacaggctgccgtctccata	SS-contig_282_724_690		1	282	70.31	690	724	907	FALSE	SS-contig_570	42.47	170	204	499	FALSE	1016	-4.68
agcactacaatgaaccaccattggatcaacacttcc	SS-contig_282_660_625		1	282	70.6	625	660	907	FALSE	SS-contig_2193	43.19	426	461	515	TRUE	21004	33.45
ggctgccgtctccataagaataaggactcctgtcc	SS-contig_282_705_671		1	282	72.32	671	705	907	FALSE							41004	31.49
tttgccaaaaatctccacatgttgttggtaaaggtcc	SS-contig_282_316_280		1	282	70.17	280	316	907	FALSE	SS-contig_1288	40.38	10	46	401	TRUE	41012	13.27
tttccaatccaacggcagagtaaacgaggaattct	SS-contig_283_278_244		1	283	70.02	244	278	500	FALSE	SS-contig_181	43.14	614	648	646	FALSE	1004	-27.81
accaaacttgcccaatcacgtttaatagctggaatgt	SS-contig_283_201_165		1	283	70.8	165	201	500	FALSE	SS-contig_590	43.91	645	681	1239	FALSE	1006	8.79
tctccaggaacaatgtaaccgaaaatacttctacgtcca	SS-contig_283_348_310		1	283	70.52	310	348	500	FALSE	SS-contig_43	38.34	119	157	1099	FALSE	1008	-14.29
aacgataaagtacaccggccatattggcaagcttc	SS-contig_283_83_49		1	283	70.71	49	83	500	FALSE	SS-contig_3147	39.8	56	90	428	TRUE	21004	34.79
gttttgcctcaatagcctttaccaaacttgcccaa	SS-contig_283_221_187		1	283	70.13	187	221	500	FALSE	SS-contig_366	40.22	99	133	771	TRUE	41008	-8.9
aatagctggaatgtcagcagaatttggtggagcaa	SS-contig_283_178_144		1	283	70.49	144	178	500	FALSE	SS-contig_2822	44.51	79	113	506	FALSE	41020	39.98
tggttgaagttggcaatgtgtaaagtatacagctaactca	SS-contig_284_690_651		1	284	70.02	651	690	1051	FALSE	SS-contig_2290	39.93	79	118	482	FALSE	1004	16.55
accaagttggtcagtcaaaagtctagttgctgattca	SS-contig_284_239_203		1	284	70.02	203	239	1051	FALSE	SS-contig_1220	39.41	345	381	432	FALSE	1006	22.94
aacagataatatcttcctaatttgtgcagcaacctcagct	SS-contig_284_838_799		1	284	70.07	799	838	1051	FALSE	SS-contig_1322	46.21	409	448	820	TRUE	1006	19.55
gcttcagctggaatatcaagatcttcatcaacatcccat	SS-contig_284_76_38		1	284	70.26	38	76	1051	FALSE	SS-contig_271	42.41	409	447	855	TRUE	1010	-12.04
caaactcctcagcatatgatgatttacagaagggacatgt	SS-contig_284_986_947		1	284	70.06	947	986	1051	FALSE	SS-contig_3375	39.81	286	325	470	FALSE	1010	3.79
acgtgaagctccttttcctatttctgcaacttcaca	SS-contig_284_1042_1007		1	284	70.29	1007	1042	1051	FALSE	SS-contig_3221	42.78	218	253	428	TRUE	1014	18.38
accattggaatagcaataacggcagtcattgtagct	SS-contig_285_91_56		1	285	70.21	56	91	1017	FALSE	SS-contig_1219	44.79	486	521	642	TRUE	1004	15.42
agcaccgactcctggagtacctggttcaccatcag	SS-contig_285_803_769		1	285	74.63	769	803	1017	FALSE	SS-contig_728	54.15	530	564	616	TRUE	1006	12.55
gtccgggaacttcattaacagtaccagcaggtcct	SS-contig_285_723_689		1	285	72.27	689	723	1017	FALSE	SS-contig_214	44.9	255	289	877	TRUE	1008	3.52
tccagctggacaagtttggcatggttctgaagctt	SS-contig_285_530_496		1	285	73.28	496	530	1017	FALSE	SS-contig_350	50.24	368	402	916	TRUE	1008	0.1
acttcctccatcatatgtagctgctcctcttaagatttga	SS-contig_285_299_260		1	285	70.22	260	299	1017	FALSE	SS-contig_2871	42.07	327	366	511	TRUE	1008	-34.19
ggtgcagcagcatcactaccatcttctccttgttt	SS-contig_285_487_453		1	285	71.81	453	487	1017	FALSE	SS-contig_335	46.67	868	902	1084	TRUE	1012	15.19
tgattgggtacctttaccagcatcataacggccac	SS-contig_286_331_297		1	286	71.58	297	331	757	FALSE	SS-contig_1643	41.71	122	156	495	TRUE	1004	20.18
catcacaagctgaattgtctaccgatgaagaggca	SS-contig_286_395_361		1	286	70.16	361	395	757	FALSE	SS-contig_2919	40.74	420	454	601	FALSE	1008	24.47
caataactggttgttcattggctgctggatctcct	SS-contig_286_749_715		1	286	70.48	715	749	757	FALSE	SS-contig_960	51.29	205	239	362	TRUE	1010	6.24
gaccaaatatccctagctgatcctttgcagaatgtcat	SS-contig_286_213_176		1	286	70.07	176	213	757	FALSE	SS-contig_56	54.85	139	176	500	TRUE	1010	1.37
gtggaccattttcacctggagttccatcttcacct	SS-contig_286_659_625		1	286	71.4	625	659	757	FALSE	SS-contig_728	54.52	291	325	616	TRUE	1014	13.27
tctccaccatcataaccagcattacgtgcagttct	SS-contig_286_291_257		1	286	71.01	257	291	757	FALSE	SS-contig_59	55.46	215	249	444	TRUE	21008	17.31
ggcttccattacaagtaaggtatcctttagctccagc	SS-contig_287_281_245		1	287	70.08	245	281	681	FALSE	SS-contig_1955	43.56	62	98	454	TRUE	1004	13.05
tcctttagctccagctgattgtgttcttccaatacattc	SS-contig_287_259_221		1	287	70.24	221	259	681	FALSE	SS-contig_1737	55.58	64	102	441	TRUE	41012	18.49
tcatacatttttattctaacaccagatgctgggcttcca	SS-contig_287_312_274		1	287	70.05	274	312	681	FALSE	SS-contig_917	43.24	498	536	555	TRUE	61016	20.18
cctggttgtcctctagctccacgcattccacgtac	SS-contig_288_260_226		1	288	73.97	226	260	793	FALSE	SS-contig_685	50.1	141	175	861	TRUE	1004	22.6
acagctccagtaaaacctttaactcctggtactcca	SS-contig_288_515_480		1	288	70.38	480	515	793	FALSE	SS-contig_2309	46.54	73	108	364	TRUE	1006	10.75
gagatgggcatggacaataattagcatctgggcca	SS-contig_288_595_561		1	288	71.65	561	595	793	FALSE	SS-contig_230	52.19	868	902	1058	TRUE	1008	7.22
cttgatcaccttctggtcccattggtcccatttct	SS-contig_288_445_411		1	288	71.37	411	445	793	FALSE	SS-contig_93	50.83	508	542	1119	TRUE	1008	3.88
caactaatccacattcacctggtgctcctggagtt	SS-contig_288_313_279		1	288	71.38	279	313	793	FALSE	SS-contig_288	54.49	537	571	793	TRUE	1008	13.27
tccagctggacaattaaagcatccttctggtggtg	SS-contig_288_189_155		1	288	71.73	155	189	793	FALSE	SS-contig_285	44.83	496	530	1017	TRUE	1012	15.15
accctttacttcctgtacttcaaggtgttcctggt	SS-contig_289_623_589		1	289	70.54	589	623	708	FALSE	SS-contig_2668	45.66	291	325	403	TRUE	1004	8.26
gcaccataaccaccatatgattgacgacgttgtct	SS-contig_289_223_189		1	289	70.31	189	223	708	FALSE	SS-contig_1896	42.18	114	148	417	FALSE	1004	11.79
gggaatcctggttgtcctctagctccacgcattcc	SS-contig_289_388_354		1	289	74.09	354	388	708	FALSE	SS-contig_1103	51.23	79	113	801	TRUE	1004	4.85
ggtcttgattcactttctggtcccatgggtcacat	SS-contig_289_571_537		1	289	71.45	537	571	708	FALSE	SS-contig_288	53.82	415	449	793	TRUE	1008	-15.63
agggccaactaatccacattcacctggtgctcctg	SS-contig_289_440_406		1	289	74.22	406	440	708	FALSE	SS-contig_960	50.33	132	166	362	TRUE	1008	13.27
tgcaccatatcctccataaccaccagtattagttcca	SS-contig_289_263_227		1	289	70.32	227	263	708	FALSE	SS-contig_1262	58.98	91	127	354	TRUE	21004	-13.23
tggacgcataactcccatagagcagataccgacag	SS-contig_290_179_145		1	290	71.76	145	179	789	FALSE	SS-contig_2264	40.91	319	353	515	TRUE	1004	9.6
acgaagagtcttggttgttgggcagttcctctgac	SS-contig_290_427_393		1	290	72.73	393	427	789	FALSE	SS-contig_1272	52.73	417	451	531	TRUE	1004	-5.5
ggctttcagcggttttaagatcgtaagacatgactgt	SS-contig_290_54_18		1	290	70.44	18	54	789	FALSE	SS-contig_2711	38.05	111	147	557	TRUE	1004	-2.86
agatgagcaaatccactgtttaagtcataacctgcagatg	SS-contig_290_319_280		1	290	70.41	280	319	789	FALSE	SS-contig_2275	46.36	89	128	383	FALSE	1006	-4.26
ttccataagcagctcctaaaacagtgaagatttgagca	SS-contig_290_132_95		1	290	70.18	95	132	789	FALSE	SS-contig_2490	48.45	49	86	571	TRUE	1016	2.41
catctccgacaataccaatagcataaccagcaccg	SS-contig_290_387_353		1	290	70.38	353	387	789	FALSE	SS-contig_1272	60.13	377	411	531	TRUE	21004
attaagggttggattgattgcaagacccggatgtt	SS-contig_291_419_385		1	291	70.43	385	419	1077	FALSE	SS-contig_1320	43.26	137	171	452	FALSE	1004	18.9
taatggtttgtcaaacaagcgtggacctaggtggg	SS-contig_291_515_481		1	291	71.77	481	515	1077	FALSE	SS-contig_3103	40.73	241	275	315	FALSE	1004	11.1
caaggtggtctctggatacgataggtggctcttaa	SS-contig_291_67_33		1	291	70.22	33	67	1077	FALSE	SS-contig_2099	41.24	399	433	509	FALSE	1006	-106.51
caaaatctagtagttgccaagccaatggaccagct	SS-contig_291_963_929		1	291	70.62	929	963	1077	FALSE	SS-contig_1266	45.3	465	499	816	TRUE	1006	15.15
tttgacaatcatccctattacgaattactgcagctgct	SS-contig_291_750_713		1	291	70.08	713	750	1077	FALSE	SS-contig_1239	41.74	265	302	467	FALSE	1006	-19.59
tgaaccgtcactcttatagtttgcttctgtccacca	SS-contig_291_146_111		1	291	70.73	111	146	1077	FALSE	SS-contig_170	41.95	190	225	955	TRUE	1010	-5.92
atcagtttgacgaagttgtgccaatgtccagcgtc	SS-contig_292_155_121		1	292	72.36	121	155	636	FALSE	Bio B Spike	47.53	14	48	1041	TRUE	1004	2.6
agcaggattagtgtttacacgatttgattcacggca	SS-contig_292_416_381		1	292	70.32	381	416	636	FALSE	SS-contig_1977	40.9	199	234	366	FALSE	1004	-2.86
gtagcatttggttgagcttcgacaggttgtggagc	SS-contig_292_79_45		1	292	72.41	45	79	636	FALSE	SS-contig_230	52.94	206	240	1058	TRUE	1006	15.15
gtttcacgacgggatgttccaaacattgtcattcc	SS-contig_292_541_507		1	292	70.09	507	541	636	FALSE	SS-contig_1687	44.38	34	68	417	TRUE	1008	23.12
ccagattggagacgtacttcagcatttgacataagacg	SS-contig_292_322_285		1	292	70.3	285	322	636	FALSE	SS-contig_864	39.97	637	674	677	FALSE	1010	-3.86
gtttcagcagaagcaggcatgatttacctcaaactg	SS-contig_292_37_2		1	292	70.06	2	37	636	FALSE	SS-contig_1368	43.9	38	73	424	TRUE	1016	5.81
gcaataacacgaagccaatcacggagagagtgttt	SS-contig_293_349_315		1	293	70.68	315	349	490	FALSE	SS-contig_450	48.04	342	376	607	TRUE	1004	10.74
agctggtcttttaacagtcttcttaacagcaggagc	SS-contig_293_62_27		1	293	70.15	27	62	490	FALSE	SS-contig_1724	42.37	106	141	262	TRUE	1008	7.54
tcaaagttagcagtcttcaagataccatcttcgactgga	SS-contig_293_157_119		1	293	70.38	119	157	490	FALSE	SS-contig_2530	48.89	265	303	639	TRUE	1008	19.4
cttcaactttgatacctccagcctcaagttgtcca	SS-contig_293_231_197		1	293	70.02	197	231	490	FALSE	SS-contig_1344	46.67	350	384	640	TRUE	1012	26.52
gtcagaagtgacagtaacagagtttttggtggcttca	SS-contig_293_263_227		1	293	70.37	227	263	490	FALSE							41020	25.96
agtttgcttctttttagaaactctcttgacagctggtct	SS-contig_293_92_54		1	293	70.08	54	92	490	FALSE	SS-contig_2300	39.34	411	449	474	TRUE	61016	26.19
tccaaattgacgtttaacgcgtgtaccattaactgaatct	SS-contig_294_218_179		1	294	70.48	179	218	865	FALSE	SS-contig_695	41.81	281	320	657	TRUE	1004	22.6
ccactaactggatagcaaaggttaccagctccaca	SS-contig_294_619_585		1	294	71.03	585	619	865	FALSE	SS-contig_2645	41.54	289	323	474	FALSE	1006	20.18
acagcatccacgaacacattgtactgttggagaat	SS-contig_294_305_271		1	294	70.14	271	305	865	FALSE	SS-contig_2487	43.42	327	361	516	FALSE	1006	27.44
caccatttgctgaacaggctgtaagtgctgatcct	SS-contig_294_564_530		1	294	71.97	530	564	865	FALSE	SS-contig_1735	46.91	212	246	520	FALSE	1008	-3.21
agctgtatcaagatcaactgtacttgggcaacagc	SS-contig_294_335_301		1	294	70.34	301	335	865	FALSE	SS-contig_228	41.28	170	204	553	TRUE	21008	30
ctccacaaatgtatcctgatggacatacaccatttgct	SS-contig_294_591_554		1	294	70.3	554	591	865	FALSE	SS-contig_3179	41.68	94	131	333	FALSE	21008	30.98
agcaacgtgccttaaaccatgatctacatcattgga	SS-contig_295_688_653		1	295	70.16	653	688	823	FALSE	SS-contig_1508	42.45	353	388	519	TRUE	1004	27.92
ttgtcaatttaagagattctactgttgctccaccaggaag	SS-contig_295_44_5		1	295	70.06	5	44	823	FALSE	SS-contig_381	52.07	165	204	989	TRUE	1010	0.1
tgctttaaattgatgacgaggtattgaagcaacgtgc	SS-contig_295_715_679		1	295	70.01	679	715	823	FALSE	SS-contig_1683	37.59	251	287	555	FALSE	21008	13.22
agcagctgctgtaatggtaacaagaaattgttgatgttc	SS-contig_295_817_779		1	295	70.03	779	817	823	FALSE	SS-contig_48	42.53	589	627	718	FALSE	41008	32.62
tgaaatttttggagacacgtgatcttcaacatgttctgc	SS-contig_295_751_713		1	295	70.06	713	751	823	FALSE	SS-contig_2318	41.52	354	392	459	FALSE	41012	-2.34
ctaccatacgtgcaaggtgcatcaatatatctggca	SS-contig_296_472_437		1	296	70.05	437	472	761	FALSE	SS-contig_2534	39.47	137	172	464	TRUE	1004	29.32
tccagcatgacgttgttgagaactacttgatgatgc	SS-contig_296_381_346		1	296	70.43	346	381	761	FALSE	SS-contig_1312	41.78	574	609	631	FALSE	1004	-8.75
tccacacattacaaatcctgtaagtgattctgcagctg	SS-contig_296_300_263		1	296	70.43	263	300	761	FALSE	SS-contig_273	42.72	31	68	420	TRUE	1008	29.05
cagctctactgatatgttgctcatctcctaccatacgt	SS-contig_296_499_462		1	296	70.16	462	499	761	FALSE	SS-contig_1662	36.87	358	395	637	TRUE	21008	2.82
cctcttcgtacaaaatgtgcgcctcgttgtagtta	SS-contig_297_43_9		1	297	70.26	9	43	945	FALSE	SS-contig_745	44.93	263	297	802	TRUE	1006	20.02
aaggcacgcttaacatcaccacttatactacctgcc	SS-contig_297_276_241		1	297	71.32	241	276	945	FALSE	SS-contig_626	39.74	414	449	687	TRUE	1006	-11.48
acgtttgatgtcaaggtacttctttaccaattcagcatca	SS-contig_297_599_560		1	297	70.3	560	599	945	FALSE	SS-contig_2275	40.53	95	134	383	TRUE	1008	23.32
gttgatcctccttaattgtatactcatcaaaggcacgct	SS-contig_297_305_267		1	297	70.1	267	305	945	FALSE	SS-contig_324	42.43	514	552	765	FALSE	21008	-6.09
cctcattgtaggttaattcatcatttccacgtacagctga	SS-contig_297_831_792		1	297	70.09	792	831	945	FALSE	SS-contig_2160	43.48	363	402	415	TRUE	41008	3.37
tctaaaaatttctttagccccctcagacagtccctct	SS-contig_297_379_343		1	297	70.4	343	379	945	FALSE	SS-contig_3353	42.42	58	94	479	TRUE	41012	23.19
tccctcttgcggttggattcgatttgtgagtcggt	SS-contig_298_384_350		1	298	73.91	350	384	856	FALSE	SS-contig_2187	44.19	32	66	555	TRUE	1004	19.76
actaagatcattagcttgtgcttcacaccgttcagc	SS-contig_298_661_626		1	298	70.43	626	661	856	FALSE	SS-contig_3382	42.34	277	312	415	FALSE	1004	17.8
tgtcctcaagtctagttaaagatccgagatcagcaaca	SS-contig_298_221_184		1	298	70.21	184	221	856	FALSE	SS-contig_3049	41.26	99	136	330	TRUE	1006	3.82
agcatcttcaagacggtctgttaatgcaataagttgaaca	SS-contig_298_340_301		1	298	70.43	301	340	856	FALSE	SS-contig_142	42.19	447	486	821	FALSE	1008	5.16
cagcttgaagcttttggcgttgattagcaagatcat	SS-contig_298_728_693		1	298	70.1	693	728	856	FALSE	SS-contig_72	42.75	353	388	978	TRUE	21012	24.08
agatcttcttgaaggagacggatcttgtcctcaagt	SS-contig_298_246_211		1	298	70.05	211	246	856	FALSE	SS-contig_1093	40.11	266	301	483	FALSE	21012	28.9
gcatcatcaaccatagtggcgcgagtataaaccaa	SS-contig_299_355_321		1	299	70.53	321	355	411	FALSE	SS-contig_2370	38.33	169	203	474	TRUE	1004	-5.51
gccttagcgagagaagcacggcacttcaaacgttc	SS-contig_299_259_225		1	299	73.75	225	259	411	FALSE	SS-contig_910	42.22	286	320	457	TRUE	1006	22.62
ccttaccggcctttgtatcagccttctttgaggtct	SS-contig_299_54_19		1	299	72.47	19	54	411	FALSE	SS-contig_139	40.95	175	210	1564	TRUE	1010	26.93
agagcttgatttaacaacgagcttgataagtcctttagca	SS-contig_299_317_278		1	299	70.03	278	317	411	FALSE							21008	24.08
tcctttagcataaagttctcttaaagctgccttagcgag	SS-contig_299_287_249		1	299	70.01	249	287	411	FALSE	SS-contig_2988	39.04	60	98	371	TRUE	21012	12.94
gcgcgagtataaaccaattgagagcttgatttaacaacg	SS-contig_299_337_299		1	299	70.17	299	337	411	FALSE	SS-contig_181	37.11	182	220	646	TRUE	41008	-3.86
ccatgtagggagattgcaccattcttaactgcttca	SS-contig_300_204_169		1	300	70.18	169	204	1213	FALSE	SS-contig_2270	43.32	45	80	155	TRUE	1004	15.19
tcagaccgtctgaccactaatatccatagcatgacaa	SS-contig_300_1190_1154		1	300	70.14	1154	1190	1213	FALSE	SS-contig_956	37.52	549	585	599	FALSE	1004	29.68
acgagagctttagtatcctcaactagtgctttagctgt	SS-contig_300_93_56		1	300	70.2	56	93	1213	FALSE	SS-contig_1557	40.76	371	408	568	TRUE	1004	18.17
ctgtgcagcaaccgccaactgttcttgatttgaag	SS-contig_300_139_105		1	300	71.91	105	139	1213	FALSE	SS-contig_2869	46.62	102	136	412	TRUE	1006	-3.21
tgcttaaccagcgtatgacagcattcaacatggag	SS-contig_300_1097_1063		1	300	70.64	1063	1097	1213	FALSE	SS-contig_1617	40.19	268	302	442	TRUE	1006	17.96
tggatctatacgccctgtgctagtaagtctctttgag	SS-contig_300_1144_1108		1	300	70.08	1108	1144	1213	FALSE	SS-contig_28	40.04	160	196	516	TRUE	1006	-23.8
gggaagcggattggtaagaacgttgtccagtgtta	SS-contig_301_219_185		1	301	71.5	185	219	1089	FALSE	SS-contig_2716	42.72	8	42	554	TRUE	1004	-5.51
gacacgatcaatagccttttgagcggactcttcgg	SS-contig_301_659_625		1	301	71.74	625	659	1089	FALSE	SS-contig_3099	44.15	163	197	536	TRUE	1006	25.38
ccaagagaattacgggtaacagtgtcacgacagaca	SS-contig_301_340_305		1	301	70.91	305	340	1089	FALSE	SS-contig_709	41	33	68	317	FALSE	1006	28.93
acggagtgatggatcacgttgagaccacataattct	SS-contig_301_464_429		1	301	70.67	429	464	1089	FALSE	SS-contig_1476	41.81	483	518	647	TRUE	1006	25.96
acagctgaagtaatttcgcggtacttggaggacat	SS-contig_301_847_813		1	301	71.09	813	847	1089	FALSE	SS-contig_670	40.72	369	403	518	TRUE	1008	29.39
agctgttccatttccagaagcaccagtttgagcta	SS-contig_301_143_109		1	301	71.5	109	143	1089	FALSE	SS-contig_156	48.22	292	326	856	FALSE	1012	15.15
tgagcattggttggtttaagtccacaagcacggat	SS-contig_302_131_97		1	302	71.95	97	131	577	FALSE	SS-contig_3043	48.55	140	174	238	TRUE	1006	13.27
ttgtgaaacatcgactttaccatcaagttcttcgtcgt	SS-contig_302_84_47		1	302	70.18	47	84	577	FALSE	SS-contig_2431	42.37	103	140	509	TRUE	1006	24.74
gtccagccatgaccttcttaatgaaagcttcgtagt	SS-contig_302_442_407		1	302	70.06	407	442	577	FALSE	SS-contig_1671	40.25	542	577	591	TRUE	1008	2.46
cctgattcctccttgtcaaatactctaagtccttccaaga	SS-contig_302_293_254		1	302	70.41	254	293	577	FALSE	SS-contig_3001	42.91	349	388	533	TRUE	1008	-1.64
tcagcctcatcagcagttaaacgttctcctaaagc	SS-contig_302_365_331		1	302	70.1	331	365	577	FALSE	SS-contig_1629	42.43	248	282	400	TRUE	1012	-29.53
agcttcgtagttaacaagtccttcagcatcagcag	SS-contig_302_417_383		1	302	70.07	383	417	577	FALSE	SS-contig_3350	42.14	74	108	432	TRUE	21016	-13.92
aatgaatgcctcctgagtatcaccttgcaaaaggc	SS-contig_303_907_873		1	303	70.83	873	907	1072	FALSE	SS-contig_882	38.66	589	623	671	TRUE	1006	24.14
aagaacttccacgatttgcatagtcttctggcggg	SS-contig_303_1019_985		1	303	71.74	985	1019	1072	FALSE	SS-contig_3363	45.17	312	346	420	TRUE	1006	-33.57
tgtgcatcttccatatctaaacgccatccttgcat	SS-contig_303_137_103		1	303	70.22	103	137	1072	FALSE	SS-contig_751	42.92	507	541	1007	TRUE	1006	-9.36
aaaccaccggcttcaataattccgacgtgactcat	SS-contig_303_531_497		1	303	71.57	497	531	1072	FALSE	SS-contig_361	44.84	783	817	993	FALSE	1008	21.56
cccagcaaattgagaaactttagaacctccatgacca	SS-contig_303_231_195		1	303	70.49	195	231	1072	FALSE	SS-contig_1114	43.17	524	560	636	FALSE	1008	-16.55
agtagttacaggttcactgagtgtggcacccattt	SS-contig_303_51_17		1	303	70.98	17	51	1072	FALSE	SS-contig_2499	40.3	339	373	439	TRUE	1010	-0.64
cccaattgtcccatgatcctgatatgtaaactgcct	SS-contig_304_368_333		1	304	70.05	333	368	1050	FALSE	SS-contig_2338	35.73	80	115	474	TRUE	1004	-10.99
tgttgacgagttgggccattattatcattagcagct	SS-contig_304_651_616		1	304	70.05	616	651	1050	FALSE	SS-contig_859	48.89	729	764	899	FALSE	1004	-55.09
gttaagggcctggaatacctcaaagtcatcctcca	SS-contig_304_571_537		1	304	70.85	537	571	1050	FALSE	SS-contig_2275	45.94	73	107	383	TRUE	1008	3.37
aaggaccatgacaccatccctgatactaagagcat	SS-contig_304_898_864		1	304	70.26	864	898	1050	FALSE	SS-contig_1266	39.5	727	761	816	TRUE	1008	0.1
ggaactttgtcatccgtcgtccatttaccatcaaca	SS-contig_304_489_454		1	304	70.46	454	489	1050	FALSE	SS-contig_3253	44.47	102	137	274	TRUE	1008	7.23
tgctgagtttggatcttgaaaatacttcctttccggt	SS-contig_304_748_712		1	304	70.14	712	748	1050	FALSE	SS-contig_1617	41.26	297	333	442	FALSE	1008	18.66
cctgggaaacggaggcatgtagttacaccagacat	SS-contig_305_595_561		1	305	72.47	561	595	1393	FALSE	SS-contig_2795	46.76	118	152	522	TRUE	1004	19.1
aacgttttccactaattcggcaccttcggtgtagt	SS-contig_305_211_177		1	305	71.46	177	211	1393	FALSE	SS-contig_2370	47.88	311	345	474	TRUE	1004	22.94
gacgtgggaaaggtaccatgttaacagcaagcttt	SS-contig_305_651_617		1	305	70.77	617	651	1393	FALSE	SS-contig_2795	53.63	174	208	522	TRUE	1004	13.27
agctgtccatatgttgaggaacgaattgaatccattgt	SS-contig_305_114_77		1	305	70.26	77	114	1393	FALSE	SS-contig_1557	42.55	374	411	568	FALSE	1004	7.23
tgagatctccataagatggtgaactaagcttgagtgttct	SS-contig_305_540_501		1	305	70.23	501	540	1393	FALSE	SS-contig_2795	45.57	58	97	522	TRUE	1006	19.27
agagagtgtgtaagttggaaaccttggaggcaatc	SS-contig_305_279_245		1	305	70.02	245	279	1393	FALSE	SS-contig_2370	52.88	379	413	474	TRUE	1008	-9.29
cgagcccaatctgctgaatagtctggttgattacc	SS-contig_306_406_372		1	306	70.24	372	406	736	FALSE	SS-contig_1243	41.39	84	118	581	TRUE	1004	19.55
gtcccagttccatgttgtccattcatacctcttgc	SS-contig_306_571_537		1	306	70.59	537	571	736	FALSE	SS-contig_3453	52.02	376	410	434	TRUE	1006	-10.99
tgtgcattgtatcccattccacttccatatggtgc	SS-contig_306_295_261		1	306	70.58	261	295	736	FALSE	SS-contig_632	44.17	466	500	618	TRUE	1006	24.63
acaccagcaactggagttgtagatgtttgtccatt	SS-contig_306_349_315		1	306	70.19	315	349	736	FALSE	SS-contig_3256	42.64	35	69	259	TRUE	1006	21.5
atgtagctggattgccattaactggtcctgttcca	SS-contig_306_516_482		1	306	71.18	482	516	736	FALSE	SS-contig_2692	45.35	193	227	327	FALSE	1006	13.27
tgatatcctggatacacatgaccttgcatctgtggt	SS-contig_306_151_116		1	306	70.57	116	151	736	FALSE	SS-contig_1706	41.83	37	72	421	FALSE	1006	22.23
agaatcactcattgccgtattagccattgacaatttggt	SS-contig_307_383_345		1	307	70.6	345	383	911	FALSE	SS-contig_505	40.32	67	105	624	FALSE	1004	10.93
tgattttctgcatgaaactccgtcaagacctgcttc	SS-contig_307_535_500		1	307	70.76	500	535	911	FALSE	SS-contig_421	44.99	704	739	1400	TRUE	1008	14.16
gtgtcttgcctccatactttgaaatcctaatcctaccct	SS-contig_307_647_609		1	307	70.78	609	647	911	FALSE	SS-contig_321	40.26	347	385	700	TRUE	1010
accagctaaatctactaagtccctttctggtgctttatgt	SS-contig_307_59_20		1	307	70.59	20	59	911	FALSE	SS-contig_1756	41.13	-2	37	364	FALSE	1010	12.89
ctaggagaagtttctaataactcaataaggccacgtgcc	SS-contig_307_424_386		1	307	70.04	386	424	911	FALSE	SS-contig_1734	41.29	260	298	535	FALSE	21008	24.68
tgatgttcctgttccatcatcttgccctttccccttta	SS-contig_307_146_109		1	307	72.46	109	146	911	FALSE	SS-contig_1095	46.8	42	79	662	FALSE	21016	37.99
ggctggagcattaacggaataagacatgataatatgctca	SS-contig_308_41_2		1	308	70.11	2	41	527	FALSE	SS-contig_2570	40.14	197	236	476	FALSE	1004	22.35
ccaagtgtcatttctaacagcggcaatgctaccat	SS-contig_308_155_121		1	308	70.87	121	155	527	FALSE	SS-contig_779	41.1	197	231	1051	TRUE	1006	15.15
tgaagcagagttgcaacgatcataattacatacgcaacg	SS-contig_308_416_378		1	308	70.86	378	416	527	FALSE	SS-contig_1381	40.93	372	410	534	TRUE	1006	19.61
gcaaaggtactatcataagcttcagtccagtcattctgtg	SS-contig_308_268_229		1	308	70.19	229	268	527	FALSE	SS-contig_1745	39.57	283	322	524	TRUE	1006	-3.21
tctaccatctgaagttccataagcagtatttaaggctgga	SS-contig_308_212_173		1	308	70.33	173	212	527	FALSE	SS-contig_2275	40.33	85	124	383	FALSE	1010	15.15
ttcagtccagtcattctgtgaaccaagtccaaacat	SS-contig_308_248_213		1	308	70.04	213	248	527	FALSE							41008	3.02
ttcaccaggatcagatcttccaaaacgcatgtagg	SS-contig_309_229_195		1	309	70.07	195	229	563	FALSE	SS-contig_755	45.8	138	172	630	FALSE	1006	9.6
tttccacttgatcgttttccaaatctcatgtaggcaga	SS-contig_309_282_245		1	309	70.15	245	282	563	FALSE	SS-contig_309	46.55	191	228	563	TRUE	1012	-4.66
acgcatgtaggcagatttccttttgataggtgttga	SS-contig_309_205_170		1	309	70.12	170	205	563	FALSE							41016	8.26
tctcatgtaggcagattttcttttctcaacttcaccagg	SS-contig_309_259_221		1	309	70.17	221	259	563	FALSE	SS-contig_309	47.49	314	352	563	TRUE	61016	-2.34
tggtccattaggtgatctaccaaaacgtactagaggtc	SS-contig_310_376_339		1	310	70.12	339	376	898	FALSE	SS-contig_732	41.07	350	387	1075	TRUE	1004	16.79
tgcacgtccaaatcttattaatggtgaactttctaagcgt	SS-contig_310_502_463		1	310	70.43	463	502	898	FALSE	SS-contig_310	54.51	358	397	898	TRUE	1008	3.88
agctgatgcacgtccaaatcttactaatggtccatt	SS-contig_310_403_368		1	310	70.03	368	403	898	FALSE	SS-contig_310	60.23	473	508	898	TRUE	21004	3.88
ccaaaacgtactagaggtcctgatagagaacgttttcca	SS-contig_310_357_319		1	310	70.6	319	357	898	FALSE	SS-contig_335	37.52	697	735	1084	FALSE	41004	30.34
tttaccaaacctaactaatggcccagctgatgcac	SS-contig_310_427_393		1	310	70.64	393	427	898	FALSE	SS-contig_310	50.64	498	532	898	TRUE	41012	3.88
gtgtgcaaaccgtacggatagtagctaattccttacg	SS-contig_311_241_205		1	311	70.09	205	241	576	FALSE	SS-contig_128	36.57	822	858	1305	FALSE	1004	0.1
tctcgatttgcatatgacggaagttacgtgttaaagttcc	SS-contig_311_154_115		1	311	70.32	115	154	576	FALSE	SS-contig_2275	39.61	77	116	383	FALSE	1004	22.6
acggtagtagattgttgaatacgagcagcaacttgaga	SS-contig_311_515_478		1	311	70.72	478	515	576	FALSE	SS-contig_38	43.78	308	345	472	TRUE	1006	21.5
tctgggaactttacaatatcgtgggactcaatgatcttca	SS-contig_311_62_23		1	311	70.55	23	62	576	FALSE	SS-contig_80	40.55	248	287	592	FALSE	1008	-21.68
ttgacattgtagcaacaactcctggtggaagaaca	SS-contig_311_427_393		1	311	70.12	393	427	576	FALSE	SS-contig_2662	49.96	128	162	295	TRUE	1014	21.5
catcttgtagcggaatccgagggtaactcccttga	SS-contig_311_291_257		1	311	71.97	257	291	576	FALSE	SS-contig_85	43.17	346	380	532	TRUE	21004	38.94
gaatggagccatgttgacgggcacgatcatcaaat	SS-contig_312_743_709		1	312	72.33	709	743	953	FALSE	SS-contig_274	45.92	415	449	978	TRUE	1006	29.19
ctacttggtttagcagcccatgcaaggatagcttc	SS-contig_312_591_557		1	312	70.62	557	591	953	FALSE	SS-contig_2610	43.54	481	515	528	TRUE	1006	17.31
agcaatttgttcctcctcaactggacaccaatcat	SS-contig_312_169_135		1	312	70.32	135	169	953	FALSE	SS-contig_184	44.53	550	584	1284	FALSE	1006	7.23
gggcacgatcatcaaattctacctcgtcatcactt	SS-contig_312_725_691		1	312	70.03	691	725	953	FALSE							41008	17.92
aactcctcaccatcgtcattcttaactgtttttggttct	SS-contig_312_822_784		1	312	70.13	784	822	953	FALSE	SS-contig_1279	44.87	291	329	354	TRUE	41008	-4.26
tggacaccaatcatcatcatctacaattacttcaggtggt	SS-contig_312_148_109		1	312	70.76	109	148	953	FALSE	SS-contig_2165	42.62	10	49	321	TRUE	41008	-12.55
atgatcatatgtagcttcaataggtgcagttggttccatt	SS-contig_313_86_47		1	313	70.01	47	86	555	FALSE	SS-contig_613	42.09	180	219	1463	FALSE	1004	-6.09
tgtaaccattaagggctgttgcaaattttaccgtagga	SS-contig_313_168_131		1	313	70.35	131	168	555	FALSE	SS-contig_1420	41.04	427	464	677	FALSE	1008	-13.23
agccaacaatagagcttggtgagcttctaaaagca	SS-contig_313_480_446		1	313	70.23	446	480	555	FALSE	SS-contig_2767	37.77	272	306	380	FALSE	21008	36.13
agcgacatctttgttggtgacaaaattaacttcaaaacga	SS-contig_313_257_218		1	313	70.04	218	257	555	FALSE	SS-contig_2212	38.62	150	189	594	TRUE	41012	33.74
acgaattaaagtatccctaaacctcgtgccgaagc	SS-contig_313_37_3		1	313	70.13	3	37	555	FALSE	SS-contig_159	54.16	433	467	622	TRUE	61008	2.6
acctttaggtgttctttcttcatgttgccatttaccatca	SS-contig_313_350_311		1	313	70.44	311	350	555	FALSE	SS-contig_244	42.99	517	556	888	TRUE	61016	3.52
tgtcaagttggcaggcctgtttgaatagtccatat	SS-contig_314_567_533		1	314	70.01	533	567	690	FALSE	SS-contig_1495	41.88	232	266	448	FALSE	1008	3.02
agaaactttaattgctgcagcatatgcttccttagctga	SS-contig_314_69_31		1	314	70.57	31	69	690	FALSE	SS-contig_1023	44.5	241	279	383	TRUE	1008	26.77
tctctcatattttgggagccatctttcaggatcaggt	SS-contig_314_453_417		1	314	70.49	417	453	690	FALSE	SS-contig_3075	45.81	246	282	454	TRUE	1012	-4.66
cggggaccttgagatggtgattgtggaggatttgt	SS-contig_314_599_565		1	314	72.73	565	599	690	FALSE	SS-contig_2409	49.09	409	443	540	TRUE	21012	12.97
agcataatgatttggttcagaaccatcgactttaccagtt	SS-contig_314_339_300		1	314	70.28	300	339	690	FALSE	SS-contig_2445	43.98	184	223	568	TRUE	41008	34.05
ccatattttctccagtggatactccttgtgatccttttcc	SS-contig_314_538_499		1	314	70.09	499	538	690	FALSE	SS-contig_1437	40.55	142	181	513	TRUE	41016	25.47
tcatcactaggtcctccgtgagtcttgttgaatgg	SS-contig_315_227_193		1	315	70.6	193	227	537	FALSE	SS-contig_273	46.17	183	217	420	TRUE	1004	28.93
tagcaacaccattagcatctgcttcaacgttacct	SS-contig_315_283_249		1	315	70	249	283	537	FALSE	SS-contig_1264	47.63	59	93	471	FALSE	1010	20.89
ggctgcaagtccaataacaccacaagctgatcgag	SS-contig_315_465_431		1	315	72.32	431	465	537	FALSE	SS-contig_2622	50.38	241	275	490	FALSE	1010	-46.53
ccactaacaacttctcccttaagaacagctacagcg	SS-contig_315_44_9		1	315	70.08	9	44	537	FALSE	SS-contig_2780	41.25	55	90	289	TRUE	1010	19.56
cccagcagaaatacatccattggttgaatctccatattga	SS-contig_315_180_141		1	315	70.32	141	180	537	FALSE	SS-contig_3161	41.86	177	216	564	TRUE	1010	13.27
tcctcttccaagatcatctactccagcatgaacaaca	SS-contig_315_384_348		1	315	70.46	348	384	537	FALSE	SS-contig_1597	43.53	292	328	370	TRUE	21012	20.02
cacagacaagttgaaggaggcgaatgatgacttgtt	SS-contig_316_328_293		1	316	70.58	293	328	511	FALSE	SS-contig_251	44.99	1238	1273	1420	FALSE	1006	25.06
gcagctaaaagttgttgaattccgtgtgtttgggaa	SS-contig_316_56_21		1	316	70.28	21	56	511	FALSE	SS-contig_2308	40.59	85	120	152	FALSE	1008	29.35
gctcctcaacagattcctttgatccaagatattcacgt	SS-contig_316_229_192		1	316	70.05	192	229	511	FALSE	SS-contig_1689	42.41	152	189	539	TRUE	1010	23.89
ggcaacagaagactccaaatttctaagtgtagtacggg	SS-contig_316_282_245		1	316	70.2	245	282	511	FALSE	SS-contig_563	40.09	197	234	716	TRUE	1012	19.56
tcaatctcagcttgagcatcagtcttagcttgcttt	SS-contig_316_149_114		1	316	70.07	114	149	511	FALSE	SS-contig_2263	44.23	306	341	582	TRUE	21008	31.17
aggagaagatttctatgaagttctgggtgaatgtcacaga	SS-contig_316_362_323		1	316	70.39	323	362	511	FALSE	SS-contig_163	39.81	75	114	551	FALSE	21016	23.36
tcttcctgagcattatcacctgccatagcaaatgg	SS-contig_317_351_317		1	317	70.25	317	351	595	FALSE	SS-contig_1007	41.9	160	194	559	TRUE	1006	26.21
tgtgcttcaatgtcgtataagagaacagttggaatgacaa	SS-contig_317_396_357		1	317	70.11	357	396	595	FALSE	SS-contig_2275	43.57	64	103	383	TRUE	1008	-2.86
tctctagaggagaacatccacctaagggtgtagct	SS-contig_317_170_136		1	317	70.43	136	170	595	FALSE	SS-contig_2919	36.14	435	469	601	FALSE	41008	33.71
tgtaaggggttggcaaatgattcaccaattcgaaca	SS-contig_317_471_436		1	317	70.77	436	471	595	FALSE	SS-contig_2509	41.22	280	315	544	FALSE	41008	26.96
ctgccatagcaaatggtaaagttgtttcatgtgaagatcc	SS-contig_317_332_293		1	317	70.14	293	332	595	FALSE	SS-contig_490	39.07	233	272	842	TRUE	41016	26.21
tgaatgtttaagaagggtccctttatgtgaaccaggaac	SS-contig_318_563_525		1	318	70.25	525	563	972	FALSE	SS-contig_321	38.57	503	541	700	TRUE	1006	13.05
accattttgtcgattaatcatttccatagctgtccaggc	SS-contig_318_512_474		1	318	70.76	474	512	972	FALSE	SS-contig_1593	42.55	120	158	547	TRUE	1006	-21.94
aacatgctcctgaattgttcctttcaagtcgacgt	SS-contig_318_803_769		1	318	70.39	769	803	972	FALSE	SS-contig_2787	39.7	429	463	472	FALSE	1008	25.38
gcgtgatgtaagttgccctgagtctggaggtttat	SS-contig_318_413_379		1	318	71.3	379	413	972	FALSE	SS-contig_3150	42.28	145	179	405	FALSE	1008	8.26
agctttcctaaaacctttcgttctattggccccag	SS-contig_318_731_697		1	318	70.46	697	731	972	FALSE	SS-contig_978	40.71	140	174	535	TRUE	21008	-10.99
tcgacgtatcgacaaatagagtcatttgcataatggcaa	SS-contig_318_775_737		1	318	70.12	737	775	972	FALSE							21008	35.88
gagcttcactgagagttttatcagcccaatatggagg	SS-contig_319_153_117		1	319	70.06	117	153	607	FALSE	SS-contig_729	39.82	557	593	623	TRUE	1006	29.43
gtcacgcataaaatgtgttagccaacgactagcca	SS-contig_319_47_13		1	319	70.68	13	47	607	FALSE	SS-contig_247	43.74	136	170	667	TRUE	1008	3.79
atgacgtccttcaacttgaagacatttgtccttaacagt	SS-contig_319_290_252		1	319	70.07	252	290	607	FALSE	SS-contig_1733	54.89	254	292	463	TRUE	1012	26.28
gcgcgatcaaattcatcacaaagtttcctagcttctc	SS-contig_319_106_70		1	319	70.02	70	106	607	FALSE	SS-contig_64	45.33	620	656	1335	TRUE	1014	-9.29
atttcagaagatggttcagcaaatttgtgagcttcactg	SS-contig_319_181_143		1	319	70.03	143	181	607	FALSE	SS-contig_247	50.2	263	301	667	TRUE	21012	15.56
actttgtcctcttctactgcaagttttgaacctccaat	SS-contig_319_448_411		1	319	70.13	411	448	607	FALSE	SS-contig_247	55.16	531	568	667	TRUE	41012	-8.32
acaaccattgggccaaaggtcatgagaagactttc	SS-contig_320_363_329		1	320	70.76	329	363	702	FALSE	SS-contig_305	48.07	156	190	1393	FALSE	1008	2.46
tcttcctttgattgtgcatagtctgggaggatatcca	SS-contig_320_573_537		1	320	70.31	537	573	702	FALSE	SS-contig_2753	43.26	309	345	632	FALSE	1008	13.27
acagttctccttctagcaagctttccaactgtatttgaaa	SS-contig_320_522_483		1	320	70.17	483	522	702	FALSE	SS-contig_2250	41.58	117	156	433	TRUE	1008	21.44
aagtgggtagaactttggaacaattacaggtgcca	SS-contig_320_313_279		1	320	70.08	279	313	702	FALSE	SS-contig_1677	43.37	415	449	560	TRUE	1010	24.74
gctaacataatcccagcaacaaccattgggccaaa	SS-contig_320_381_347		1	320	71.37	347	381	702	FALSE	SS-contig_3103	44.87	260	294	315	TRUE	41012	39.87
tcatgagaagactttcatgttgcttatttggaagtgggt	SS-contig_320_344_306		1	320	70.24	306	344	702	FALSE	SS-contig_1498	38.3	215	253	575	FALSE	41012	39.13
tggtggtttagttacagcacgtttaacatgcatcca	SS-contig_321_556_521		1	321	70.47	521	556	700	FALSE	SS-contig_828	46.57	82	117	788	FALSE	1004	21.56
ccggtattagcagttgaagtagctggattgttacatgg	SS-contig_321_510_473		1	321	70.32	473	510	700	FALSE	SS-contig_49	42.96	872	909	1044	TRUE	1006	15.15
acggaagatgtagctgaagaaccatatgtatctgtggt	SS-contig_321_60_23		1	321	70.35	23	60	700	FALSE	SS-contig_1253	41.45	25	62	442	FALSE	21008	36.79
tggctgtagaaaggagtgatgaatgcatttgaatactagg	SS-contig_321_434_395		1	321	70.04	395	434	700	FALSE	SS-contig_1344	53.81	346	385	640	FALSE	21012	-17.95
ttgtagttgttgttggaaggtatgctgcagcagct	SS-contig_321_119_85		1	321	71.91	85	119	700	FALSE	SS-contig_2938	46.5	325	359	465	FALSE	41008	26.77
aggtaatggttgtgaagaattggctgtagaaaggagtg	SS-contig_321_454_417		1	321	70.18	417	454	700	FALSE	SS-contig_1566	42.9	493	530	545	TRUE	61008	-28.98
taacttatagtcagcggcccagtaacgaagacgat	SS-contig_322_323_289		1	322	70.25	289	323	842	FALSE	SS-contig_3103	46.88	248	282	315	TRUE	1004	-24.35
acagcggcttgatgattatttccaatgcatgttgc	SS-contig_322_541_507		1	322	70.49	507	541	842	FALSE	SS-contig_2207	40.42	91	125	555	TRUE	1008	0.33
agtttgtactaattgctcaacaggaattggctctcca	SS-contig_322_365_329		1	322	70.01	329	365	842	FALSE	SS-contig_442	49.89	299	335	793	TRUE	1008	9.6
gcatccgatgtaagtccagcaacagtacaggaaat	SS-contig_322_274_240		1	322	70.2	240	274	842	FALSE	SS-contig_1955	43.38	191	225	454	FALSE	1010	4.5
taagattttgacgtagatgattgagcagcagcagct	SS-contig_322_796_761		1	322	70.06	761	796	842	FALSE	SS-contig_395	47.59	150	185	505	TRUE	1010	19.55
ccagcatgtgaaatagcttccatagcatattctacttggt	SS-contig_322_121_82		1	322	70.12	82	121	842	FALSE	SS-contig_853	46.12	49	88	550	TRUE	1010	15.15
actttgcgtgtcctcatcattggatcttgaagtcg	SS-contig_323_403_369		1	323	70.41	369	403	770	FALSE	SS-contig_1282	40.17	146	180	507	TRUE	1008	9.6
tcctcactagaggttgatgaaacttgtctaagggaatgt	SS-contig_323_241_203		1	323	70.21	203	241	770	FALSE	SS-contig_2552	39.48	259	297	426	FALSE	1008	28.9
tgaagttgagcaacaagattaactttgcgtgtcctca	SS-contig_323_424_388		1	323	70.54	388	424	770	FALSE	SS-contig_3561	40.81	360	396	545	TRUE	41008	33
tgtgtatcacccatggtacgccaaagctcgataac	SS-contig_324_755_721		1	324	71.42	721	755	765	FALSE	SS-contig_103	48.56	146	180	1536	TRUE	1004	3.88
tggccataacttcatatcagcttgaacggttttgtca	SS-contig_324_354_318		1	324	70.43	318	354	765	FALSE	SS-contig_72	44.59	306	342	978	TRUE	1004	25.38
acagcatgcttaacttctttaccaagataagtctcagcaa	SS-contig_324_509_470		1	324	70.06	470	509	765	FALSE	SS-contig_616	54.5	461	500	800	TRUE	1006	16.5
ttcctctgcagtaaatgacttctgtcccgatccaa	SS-contig_324_435_401		1	324	70.68	401	435	765	FALSE	SS-contig_1421	39.76	391	425	566	FALSE	1014	-3.21
cctgtctctggggtaaatgcaacatatgatggggt	SS-contig_324_221_187		1	324	71.27	187	221	765	FALSE	SS-contig_72	47.21	181	215	978	TRUE	21008	-34.19
gcttgcctttgagcatcattaaagtaagcaggaacag	SS-contig_324_551_515		1	324	70.13	515	551	765	FALSE	SS-contig_616	59.32	506	542	800	TRUE	21008	19.55
agtggatcttgattggcacatgtagcaacttgaagt	SS-contig_325_511_476		1	325	70.28	476	511	598	FALSE	SS-contig_479	45.6	334	369	910	TRUE	1004	-8.32
ggctcaaggtcattgtagtcataaggaagatctggc	SS-contig_325_124_89		1	325	70.01	89	124	598	FALSE	SS-contig_2312	40.54	19	54	155	FALSE	1008	-10.55
agctggttgaagagcaatagcagttttgatatcacca	SS-contig_325_266_230		1	325	70.19	230	266	598	FALSE	SS-contig_386	43.79	334	370	525	TRUE	1008	19.55
tggttctccaccatctttagctaagtttgtccagaaaatt	SS-contig_325_341_302		1	325	70.13	302	341	598	FALSE	SS-contig_1135	39.53	15	54	810	FALSE	21012	35.25
ccaaccagatccttgaacggcaattgttgatgctg	SS-contig_325_443_409		1	325	71.63	409	443	598	FALSE	SS-contig_3053	46.85	187	221	470	TRUE	41008	23.68
agtggaactaatccagttgttggttcaagtggatcttg	SS-contig_325_538_501		1	325	70.29	501	538	598	FALSE	SS-contig_2561	40.95	143	180	418	FALSE	41008	33.14
tccacaacgtggtccagatcctaagaaacgaatgt	SS-contig_326_307_273		1	326	70.9	273	307	855	FALSE	SS-contig_2674	45.95	432	466	510	FALSE	1004	22.94
gctccatgaacctcaaccattgtatcgtgagctgc	SS-contig_326_231_197		1	326	72.21	197	231	855	FALSE	SS-contig_419	46.49	828	862	872	TRUE	1004	17.29
gcagcaatcattgtaagggattcacattgggttgg	SS-contig_326_405_371		1	326	70.22	371	405	855	FALSE	SS-contig_743	43.4	383	417	541	FALSE	1004	14.62
agcaaatcctattctagtgttaagtcctgttccaacagc	SS-contig_326_121_83		1	326	70.05	83	121	855	FALSE	SS-contig_3317	39.74	494	532	523	TRUE	1004	25.46
acaaatggaagtcctgtaagtgctttaacagtctcagc	SS-contig_326_168_131		1	326	70.35	131	168	855	FALSE	SS-contig_561	41.69	451	488	634	TRUE	1006	28.49
tgcttggatacgtgcaagaccattatcaatttgtgtaaca	SS-contig_326_43_4		1	326	70.62	4	43	855	FALSE	SS-contig_939	41.62	114	153	449	TRUE	1006	24.87
tcccataataagcatatgttcagcaagccaaccct	SS-contig_327_304_270		1	327	70	270	304	988	FALSE	SS-contig_2043	37.96	143	177	306	FALSE	1004	11.79
tccaggaagggttggctcaagcatagcaagatttg	SS-contig_327_403_369		1	327	71.94	369	403	988	FALSE	SS-contig_2554	51.21	133	167	425	TRUE	1006	19.55
ctgatttaaggcaagctccagtaaagataccatgattcca	SS-contig_327_887_848		1	327	70.09	848	887	988	FALSE	SS-contig_1639	43.65	46	85	494	TRUE	1006	-9.21
agcttctggattgatagcatataaatgtccatcctctcca	SS-contig_327_487_448		1	327	70.35	448	487	988	FALSE	SS-contig_1113	39.5	6	45	507	TRUE	1008	10.74
tggatgagcagcaagacctggatctccaattttcc	SS-contig_327_706_672		1	327	71.64	672	706	988	FALSE	SS-contig_728	49.08	572	606	616	TRUE	1010	4.85
tgagttacctccataaccagaaccaaatgaccaaatttct	SS-contig_327_214_175		1	327	70.04	175	214	988	FALSE	SS-contig_641	40.55	285	324	633	TRUE	1012	11.22
aggaaggactaatagcaccatccgtctcaacagct	SS-contig_328_483_449		1	328	71.69	449	483	986	FALSE	SS-contig_1338	42.85	208	242	496	TRUE	1004	-9.4
tcctctctatcaaatctaccaggtgaggttcttggaga	SS-contig_328_46_9		1	328	70.67	9	46	986	FALSE	SS-contig_1667	42.08	253	290	336	TRUE	1004	8.25
tcactagaggagactggtgataatgatactggtgtagagg	SS-contig_328_589_550		1	328	70.52	550	589	986	FALSE	SS-contig_667	43.21	132	171	546	FALSE	1006	20.01
actttgtggtgatggtgtaacagacttttggaaatgact	SS-contig_328_395_357		1	328	70.43	357	395	986	FALSE	SS-contig_563	40.15	211	249	716	TRUE	21016	-11.73
catccgtctcaacagctaatggacttaaacttctagcttt	SS-contig_328_465_426		1	328	70.02	426	465	986	FALSE	SS-contig_1753	45.05	319	358	539	FALSE	41004	23.12
gttcaccacttaatggggaggcactactaacacgc	SS-contig_328_795_761		1	328	71.7	761	795	986	FALSE	SS-contig_1199	44.55	79	113	313	TRUE	41008	6.23
ggaacgacacaacgattatcaacttctaataaacgaggct	SS-contig_329_401_362		1	329	70.21	362	401	670	FALSE	SS-contig_2446	38.88	90	129	462	FALSE	1004	4.69
agaaggaagagatcaagagtgaataacatcagccgatgt	SS-contig_329_468_430		1	329	70.51	430	468	670	FALSE							61008	34.53
aaaactatgattagcaccacaaatctcagaacactgacca	SS-contig_329_585_546		1	329	70.07	546	585	670	FALSE	SS-contig_1432	39.02	150	189	505	FALSE	61016	23.36
tctctgtagtctcgggcaagtttacgaacacgtat	SS-contig_330_567_533		1	330	70.26	533	567	702	FALSE	SS-contig_127	45.04	233	267	546	TRUE	1004	25.93
cactagcatcaacactcttattagcttgctcctcagaaag	SS-contig_330_506_467		1	330	70.16	467	506	702	FALSE	SS-contig_1904	40.74	224	263	414	TRUE	1008	4.74
gcttcttccatgaatctctttcctttgaagtggaagtca	SS-contig_330_347_309		1	330	70.32	309	347	702	FALSE	SS-contig_1188	40.46	207	245	742	TRUE	41020	30.91
tttttcattctcaagaacaacattccttgactcgaggact	SS-contig_330_289_250		1	330	70.12	250	289	702	FALSE	SS-contig_1624	40.52	44	83	431	TRUE	61016	36.49
ggaggcactagatatattactcgtcttaagttgggaaccg	SS-contig_331_52_13		1	331	70.49	13	52	831	FALSE	SS-contig_115	33.16	697	736	1225	TRUE	1004	1
aatttcaactggttgttgtaatggtgctggagcaac	SS-contig_331_250_215		1	331	70.23	215	250	831	FALSE	SS-contig_2530	50.14	562	597	639	FALSE	1008	22.99
gctgatccaactgcaactgcttgaattaaaggatcag	SS-contig_331_321_285		1	331	70	285	321	831	FALSE	SS-contig_2699	48.55	93	129	454	TRUE	1014	27.52
acaacagctatagaatgacccgaaaaagcggctgt	SS-contig_331_831_797		1	331	71.6	797	831	831	FALSE	SS-contig_2790	42.33	330	364	436	TRUE	41004	25.8
ggatcagttggtggaagttgttttcgcatgggacc	SS-contig_331_291_257		1	331	72.56	257	291	831	FALSE	SS-contig_350	39.73	127	161	916	FALSE	41008	-12.04
tctagcactattagcatttgctgatccaactgcaact	SS-contig_331_340_304		1	331	70.03	304	340	831	FALSE	SS-contig_242	45.03	60	96	327	FALSE	41008	37.05
ggtgaagcacctgtagagtaaccttgtttaggagca	SS-contig_332_276_241		1	332	70.94	241	276	442	FALSE	SS-contig_4	39.72	191	226	685	FALSE	1004	22.94
catcaagaccaggtaatccaggaagaccaggtggt	SS-contig_332_431_397		1	332	72.1	397	431	442	FALSE	SS-contig_57	60.2	324	358	527	FALSE	21012	3.88
tcctgttctacaattacatgcatctggaggactatttcca	SS-contig_332_346_307		1	332	70.48	307	346	442	FALSE	SS-contig_2475	42.27	395	434	473	TRUE	21012	37.77
accttgtttaggagcagaatatgactctccaccact	SS-contig_332_256_221		1	332	70.3	221	256	442	FALSE	SS-contig_745	44.28	532	567	802	FALSE	41012	22.56
tcctggtggaccaattggacatttattatctcttcctgt	SS-contig_332_379_341		1	332	70.67	341	379	442	FALSE	SS-contig_1029	57.51	350	388	484	TRUE	41012	3.88
ttggttggttggctgaacgttgttgcataccataat	SS-contig_333_324_289		1	333	71.05	289	324	553	FALSE	SS-contig_2941	43.76	267	302	554	TRUE	1004	-3.21
agatctttgaatacgttgattgtattggcgtggtgca	SS-contig_333_209_173		1	333	70.54	173	209	553	FALSE	SS-contig_735	40.7	171	207	466	TRUE	1006	25.76
acagaagctttagatagggtataagcagttcactggttct	SS-contig_333_406_367		1	333	70.27	367	406	553	FALSE	SS-contig_1708	37.48	542	581	594	TRUE	1006	24.6
acttgtccagcattaactcctgatggtccaaagtg	SS-contig_333_37_3		1	333	70.23	3	37	553	FALSE	SS-contig_285	43.61	750	784	1017	TRUE	1008	-0.92
atcctccagcattttgataactattccatcttggagcatt	SS-contig_333_84_45		1	333	70.09	45	84	553	FALSE	SS-contig_3564	38.54	37	76	557	TRUE	1014	20.79
cacctccacgaacaataggttgttgtggcatgtta	SS-contig_333_243_209		1	333	70.6	209	243	553	FALSE							21004	32.62
agctccaatacaggcaactttacgaagacctttgtg	SS-contig_334_188_153		1	334	70.46	153	188	416	FALSE	SS-contig_1622	53.79	59	94	238	TRUE	1004	-18.55
gccaacgggaagtaacacctttaaatcctttaccct	SS-contig_334_126_91		1	334	70.31	91	126	416	FALSE	SS-contig_1622	47.81	-3	32	238	TRUE	1004	-8.51
tcagttctatgatggtatcccttttgaccggcacg	SS-contig_334_256_222		1	334	71.16	222	256	416	FALSE	SS-contig_893	41.97	604	638	1018	TRUE	1006	8.25
tggtaatccacccattgcatgtatagactttccagtca	SS-contig_334_374_337		1	334	70.75	337	374	416	FALSE	SS-contig_2274	47.45	54	91	423	TRUE	1006	23.22
gttctgtcattcagcggtaagacatgattctccaattct	SS-contig_334_314_276		1	334	70.18	276	314	416	FALSE	SS-contig_1622	54.79	182	220	238	TRUE	1006	20.01
actccaatacagtcaatgagttcatcttggctgaaaact	SS-contig_334_85_47		1	334	70.06	47	85	416	FALSE	SS-contig_1617	41.85	235	273	442	FALSE	1014	25.38
tcggcacttcttaatgtgacatgacttccgattgg	SS-contig_335_938_904		1	335	70.28	904	938	1084	FALSE	SS-contig_2539	40.38	127	161	303	TRUE	1006	6.01
atgagtgtgttgtcataaatgcccactctctaaaacca	SS-contig_335_763_726		1	335	70.04	726	763	1084	FALSE	SS-contig_83	48.98	531	568	1057	TRUE	1006	21.05
tgaggagcaagcttctgaataccatggaatgtgac	SS-contig_335_147_113		1	335	70.1	113	147	1084	FALSE	SS-contig_418	40.6	1097	1131	1175	FALSE	1008	-16.55
attgctccagcatcaagtaagccgtatccaaatga	SS-contig_335_443_409		1	335	70.18	409	443	1084	FALSE	SS-contig_83	46.76	211	245	1057	TRUE	1008	15.19
gatcccaacgttgtaattctgcctcatcccatccac	SS-contig_335_844_809		1	335	71.88	809	844	1084	FALSE	SS-contig_1662	43.78	363	398	637	TRUE	1012	-92.36
caattggtgctgaagcagaagtaccagtatgacct	SS-contig_335_262_228		1	335	70.05	228	262	1084	FALSE	SS-contig_2530	54.75	381	415	639	TRUE	1014	16.79
tggcgaatgtaatcatcgattgtgataggcaaaacgt	SS-contig_336_793_757		1	336	70.55	757	793	795	FALSE	SS-contig_1617	43.05	284	320	442	FALSE	1004	23.08
atctgctagaaaatccgcgaattccctcatattagcg	SS-contig_336_745_709		1	336	70.06	709	745	795	FALSE	SS-contig_337	48.59	155	191	505	TRUE	1006	-0.67
tggacatgttattgtagctccaagtgctcctccta	SS-contig_336_159_125		1	336	70.27	125	159	795	FALSE	SS-contig_119	45.43	78	112	785	TRUE	1008	19.55
tcatttaacatgatttccctagctgctgatgcaactct	SS-contig_336_437_400		1	336	70.13	400	437	795	FALSE	SS-contig_1532	49.55	438	475	902	TRUE	1008	18.49
ctccaactgcactagcagacatataagctcctactgta	SS-contig_336_607_570		1	336	70.13	570	607	795	FALSE	SS-contig_2275	39.49	67	104	383	TRUE	21008	37.05
gcaaaacgttgatgctacatatctgctagaaaatccgc	SS-contig_336_765_728		1	336	70.11	728	765	795	FALSE	SS-contig_337	45.07	174	211	505	TRUE	41008	21.56
acccatttcacgtgttctagtacgaacgatttcatgag	SS-contig_337_424_387		1	337	70.11	387	424	505	FALSE	SS-contig_2302	45.2	-1	36	180	TRUE	1004	22.26
acattcctccaactgcactagcagacatataagctcct	SS-contig_337_59_22		1	337	71.75	22	59	505	FALSE	SS-contig_496	44.77	321	358	638	TRUE	21008	37.05
gttaaagcaacaccaacgaatttacttgtaccaccacaa	SS-contig_337_381_343		1	337	70.02	343	381	505	FALSE	SS-contig_2011	45.9	268	306	559	TRUE	21008	24.47
cgaacgatttcatgaggatatgttaaagcaacaccaacg	SS-contig_337_402_364		1	337	70.05	364	402	505	FALSE	SS-contig_573	40.27	651	689	874	TRUE	41008	22.99
tgtaccaccacaaacagaatgtacacaccaatcttttga	SS-contig_337_355_317		1	337	70.38	317	355	505	FALSE	SS-contig_1263	40.29	299	337	504	TRUE	41016	18.21
accacgatacattgccctatatccaccttctctatacatt	SS-contig_337_502_463		1	337	70.02	463	502	505	FALSE	SS-contig_1444	48.29	196	235	559	TRUE	61008	6.25
gcacgagaaatatcagcgttacgatcttcttggtca	SS-contig_338_277_242		1	338	70.05	242	277	708	FALSE	SS-contig_586	42.14	221	256	429	FALSE	1006	14.53
gtcagtatcagcacgagatctcttttcacgttcaagatt	SS-contig_338_608_570		1	338	70	570	608	708	FALSE	SS-contig_3541	40.31	532	570	581	TRUE	41008	21.09
acatggttggttttgtcttcttcagattgaagatcttcca	SS-contig_338_520_481		1	338	70.24	481	520	708	FALSE	SS-contig_1617	39.01	293	332	442	FALSE	61020	36.15
gcaacttcaactagagcagtatgagatggtgttgttcc	SS-contig_339_534_497		1	339	70.5	497	534	544	FALSE	SS-contig_999	41.55	165	202	590	TRUE	1008	-5.92
tgaacacatctccatttagcaaattgagctccatctctt	SS-contig_339_486_448		1	339	70.14	448	486	544	FALSE	SS-contig_856	41.06	333	371	790	TRUE	1008	19.55
agcacaacgagcattaagatcatccattccttgtgt	SS-contig_339_439_404		1	339	70.29	404	439	544	FALSE	SS-contig_1435	40.68	482	517	683	TRUE	1010	1.98
ccaacagttccagctaatggtacaacacctctatcaac	SS-contig_339_393_356		1	339	70.27	356	393	544	FALSE	SS-contig_529	51.95	349	386	600	TRUE	1010	6.23
tccagttgattcatcagcagcaagaataccttttcct	SS-contig_339_145_109		1	339	70.07	109	145	544	FALSE	SS-contig_529	52.58	105	141	600	TRUE	1014	9.99
tggagaaacaatagcttgtgcaatagcacgaagct	SS-contig_339_109_75		1	339	70.48	75	109	544	FALSE	SS-contig_1856	45.55	45	79	146	TRUE	41008	39.29
ccagaggattcacgttcacctttagcaacaattatacca	SS-contig_340_228_190		1	340	70.2	190	228	826	FALSE	SS-contig_2437	41.19	95	133	375	TRUE	1004	-1.52
acagaagtaagagaagctgacaactcacgtatcatctct	SS-contig_340_441_403		1	340	70.03	403	441	826	FALSE	SS-contig_1099	41.76	152	190	452	TRUE	1010	5.73
agcacggtgaactcgttcacgaacttccatatattc	SS-contig_340_490_455		1	340	70.07	455	490	826	FALSE	SS-contig_1338	43.51	72	107	496	FALSE	21004	35.97
gctacttgagcagcaactgtatgtttaccagaggatt	SS-contig_340_255_219		1	340	70.11	219	255	826	FALSE	SS-contig_931	43.88	258	294	486	FALSE	21008	19.55
tgcttcaaaaacagcccacataacaacacgattatttgt	SS-contig_340_541_503		1	340	70.15	503	541	826	FALSE	SS-contig_2720	43.5	268	306	435	TRUE	41016	25.96
tccaccttcagcaacctcaaacataacaccaatttttg	SS-contig_340_154_117		1	340	70.16	117	154	826	FALSE	SS-contig_830	45.82	234	271	928	TRUE	61012	4.52
tggccaagcgtaacgttcaatatcaagccataaca	SS-contig_341_315_281		1	341	70.51	281	315	743	FALSE	SS-contig_1792	54.09	276	310	466	TRUE	1004	0.46
cctgtgtagtcttggtgtccattgtaattagcccac	SS-contig_341_500_465		1	341	70.25	465	500	743	FALSE	SS-contig_1751	38.72	193	228	499	FALSE	1004	-12.55
agacataggtacgatagcatcgaatccaatgacagct	SS-contig_341_42_6		1	341	70.32	6	42	743	FALSE	SS-contig_1792	48.72	-8	28	466	TRUE	1004	17.86
atcataattacctacagattcccaggcacgggcaa	SS-contig_341_123_89		1	341	70.92	89	123	743	FALSE	SS-contig_1785	43.63	80	114	177	FALSE	1006	16.16
ccggtatattggtggattgctggtttagtccatcc	SS-contig_341_551_517		1	341	70.23	517	551	743	FALSE	SS-contig_365	44.25	72	106	556	FALSE	1006	25.42
agggtaccatgattgatctaagtcaactccacatcct	SS-contig_341_600_564		1	341	70.14	564	600	743	FALSE	SS-contig_174	45.05	73	109	513	TRUE	1006	22.4
agcttgtcttgcttgagaacgagctgacataatagc	SS-contig_342_742_707		1	342	70.29	707	742	775	FALSE	SS-contig_182	44.08	556	591	1264	FALSE	1004	19.55
caacaagtctagttacatccttgattccgtaagcaacagt	SS-contig_342_431_392		1	342	70.1	392	431	775	FALSE	SS-contig_798	40.1	181	220	415	TRUE	1004	12.73
ggaacgtggacgcttttcgaagagtggattaactg	SS-contig_342_103_69		1	342	70.73	69	103	775	FALSE	SS-contig_87	38.7	82	116	795	TRUE	1006	-3.61
agctggaaggaagagagcaatttcaattggatcaacat	SS-contig_342_505_468		1	342	70.47	468	505	775	FALSE	SS-contig_1090	43.61	172	209	515	TRUE	1014	12.36
ggccatttgacaaagtgagttaaatctctttctggaagga	SS-contig_342_162_123		1	342	70.52	123	162	775	FALSE	SS-contig_725	40.59	216	255	547	TRUE	1018	5.8
tccacgtccattgaagttattgttagctacttcgacaag	SS-contig_342_679_641		1	342	70.02	641	679	775	FALSE	SS-contig_1759	38.13	413	451	516	TRUE	41004	34.17
ttgagtcacttggaccacaattacgagtaccggta	SS-contig_343_515_481		1	343	70.34	481	515	1064	FALSE	SS-contig_1051	43.72	245	279	488	TRUE	1004	-4.26
aggcacggcattcaatcattacaagtctgttgtct	SS-contig_343_926_892		1	343	70.35	892	926	1064	FALSE	SS-contig_3108	43.47	99	133	161	TRUE	1004	22.99
aacgtgtacgagaccaaggcgagtttcaaaatcgt	SS-contig_343_979_945		1	343	71.61	945	979	1064	FALSE	SS-contig_3071	43.89	247	281	397	FALSE	1006	17.74
tcatcataactctcaggtttccacccgataagcct	SS-contig_343_687_653		1	343	70.32	653	687	1064	FALSE	SS-contig_882	44.65	363	397	671	TRUE	1008	3.52
aacccatgattttggtgtacgaccacagaaagtcc	SS-contig_343_211_177		1	343	70.49	177	211	1064	FALSE	SS-contig_468	36.2	632	666	783	TRUE	21008	35.25
tttctaccgagcttcagcggcgtctgtttccttga	SS-contig_343_1021_987		1	343	73.9	987	1021	1064	FALSE	SS-contig_141	42.52	415	449	553	TRUE	21008	30.05
tgcttcagtgcacagtaaacaggatcgtgaagttt	SS-contig_344_653_619		1	344	70.34	619	653	944	FALSE	SS-contig_440	43.35	528	562	1089	FALSE	1006	19.43
tgcagagtctagtggaaaatttgcctttacagcaga	SS-contig_344_731_696		1	344	70.05	696	731	944	FALSE	SS-contig_3155	46.98	186	221	590	TRUE	1012	23.68
agatatgtttcacttcacatgtccctgcttcagtgc	SS-contig_344_678_643		1	344	70.39	643	678	944	FALSE	SS-contig_2180	44.05	225	260	493	TRUE	21012	25.21
tggcatgtctacttggtctttcattttggcaagtct	SS-contig_344_405_370		1	344	70.42	370	405	944	FALSE							41012	23.31
atcagccattgaagtacttgaatctgttccatgagctg	SS-contig_345_171_134		1	345	70.37	134	171	561	FALSE	SS-contig_141	44.63	94	131	553	FALSE	1008	-3.86
tgcccaaagtttccgtaaacaccagaattagatgatgt	SS-contig_345_485_448		1	345	70.34	448	485	561	FALSE	SS-contig_346	47.77	437	474	481	TRUE	1008	14.78
gtgttagataaaccaacaagaccaagtttggctgcag	SS-contig_345_533_497		1	345	70.04	497	533	561	FALSE	SS-contig_3453	46.8	364	400	434	TRUE	1010	26.96
acactatcataatttgctacagcaatacctcctgcagc	SS-contig_345_230_193		1	345	70.26	193	230	561	FALSE	SS-contig_346	59.74	182	219	481	TRUE	21008	33
gccatgctgcttgtgttacagaaaatgctcctttt	SS-contig_345_409_375		1	345	70.39	375	409	561	FALSE	SS-contig_346	53.25	364	398	481	TRUE	41008	11.16
taagttcttccaagtccaccaccagctcccgttac	SS-contig_345_77_43		1	345	72.35	43	77	561	FALSE	SS-contig_168	53.59	322	356	968	FALSE	41012	-128.38
cctggccctagttaccgtaaacaccagcaatacat	SS-contig_346_476_442		1	346	71.24	442	476	481	FALSE	SS-contig_345	48.87	453	487	561	TRUE	1008	-8.75
taagtacttgaatctgttccatgagctgatccaccaaga	SS-contig_346_150_112		1	346	70.51	112	150	481	FALSE	SS-contig_141	46.6	104	142	553	FALSE	1008	-16.55
agagttatggaaatgattcagcacgcaatattccagcat	SS-contig_346_326_288		1	346	70.51	288	326	481	FALSE	SS-contig_2434	43.77	50	88	368	FALSE	1008	15.24
accacaattctgttaattcaaatacggacataccgcttga	SS-contig_346_424_385		1	346	70.34	385	424	481	FALSE	SS-contig_345	46.52	396	435	561	TRUE	1008	23.68
acactatcataataagccacaacaatacctcctgcagc	SS-contig_346_219_182		1	346	70.13	182	219	481	FALSE	SS-contig_345	59.6	193	230	561	TRUE	21008	-40.4
acagcaattcaaccaaaatgaccgatagctgttttaacaa	SS-contig_346_276_237		1	346	70.06	237	276	481	FALSE	SS-contig_345	55.54	248	287	561	TRUE	41008	15.88
agagacaatagttgtacagccattggtatgtcctggt	SS-contig_347_418_382		1	347	70.51	382	418	757	FALSE	SS-contig_42	40.78	170	206	513	TRUE	1004	11.1
tcctaccacaacctcttataagaagggtatcaccagtg	SS-contig_347_476_439		1	347	70.07	439	476	757	FALSE	SS-contig_2942	39.63	197	234	439	FALSE	1004	5.81
ctgacggaagatgaatggctttctaacaatactcatggt	SS-contig_347_67_29		1	347	70.08	29	67	757	FALSE	SS-contig_935	40.51	293	331	564	FALSE	1008	-6.97
gtctcgaggactggatcaataattattgcctgtctagtct	SS-contig_347_156_117		1	347	70.25	117	156	757	FALSE	SS-contig_1934	41.01	36	75	528	FALSE	1008	12.36
aggttgatcataatccaagaacatgtcagcgctcc	SS-contig_347_343_309		1	347	70.27	309	343	757	FALSE	SS-contig_1261	43.74	144	178	544	FALSE	1010	-6.09
tcgatgattccatctttaaggttagctggtactgctct	SS-contig_347_738_701		1	347	70.35	701	738	757	FALSE	SS-contig_1670	43.16	217	254	470	FALSE	1010	19.55
tggcacccattgataatagccaatttctcgatcttctc	SS-contig_348_240_203		1	348	70.17	203	240	654	FALSE	SS-contig_2808	48.2	354	391	517	TRUE	1004	28.82
gtcagaacccacaagcgtataagatgagcaacgga	SS-contig_348_597_563		1	348	71.33	563	597	654	FALSE	SS-contig_2002	38.16	555	589	595	FALSE	1006	6.47
cgtagtgaatcagacaaatgagaagcgaccacctc	SS-contig_348_425_391		1	348	70.16	391	425	654	FALSE	SS-contig_954	45.44	176	210	569	FALSE	1012	-1.64
tgctggtatccaacattgaattggctgacctacat	SS-contig_348_99_65		1	348	70.06	65	99	654	FALSE	SS-contig_2317	58.63	295	329	487	TRUE	21008	33.14
atggaaggtaaaaggcaatagcttgaagtcccaataca	SS-contig_348_280_243		1	348	70.04	243	280	654	FALSE	SS-contig_2709	46.45	72	109	449	FALSE	21008	-8.32
ctgttcccaagctccagtaaattgtgctggtatcc	SS-contig_348_123_89		1	348	70.59	89	123	654	FALSE	SS-contig_2317	53.02	319	353	487	TRUE	21012	35.9
agctgtgtcccatatctgcattgtaacaagtctatcatca	SS-contig_349_306_267		1	349	70.74	267	306	746	FALSE	SS-contig_157	41.77	205	244	867	TRUE	1006	-28.36
acaccattttctagcacgttgttctgttactgcatgat	SS-contig_349_540_503		1	349	70.52	503	540	746	FALSE	SS-contig_1830	44.48	138	175	515	TRUE	1008	-8.17
ttacatcataaacgagaacacaacaatcagctccacgat	SS-contig_349_382_344		1	349	70.09	344	382	746	FALSE	SS-contig_274	45.04	243	281	978	TRUE	21008	-12.55
tcatgaacatctgtattttcacgttggagggcgtt	SS-contig_349_659_625		1	349	70.3	625	659	746	FALSE	SS-contig_1906	44.59	126	160	538	FALSE	41012	22.6
tgaaatctttcttgaccagctgtgtcccatatctgc	SS-contig_349_323_288		1	349	70.29	288	323	746	FALSE	SS-contig_468	58.23	228	263	783	TRUE	41012	2.46
cccccattacttttgttattgcctctgtcactaagacg	SS-contig_349_722_685		1	349	70.44	685	722	746	FALSE	SS-contig_3063	40.83	73	110	376	FALSE	41012	-2.34
tggcccggtagaataagcttgacgtgctgttctat	SS-contig_350_75_41		1	350	72.26	41	75	916	FALSE	SS-contig_126	45.82	244	278	985	TRUE	1004	19.55
gtcctggtttacaacattgttcacaagcacctccg	SS-contig_350_259_225		1	350	71.15	225	259	916	FALSE	SS-contig_201	42.93	341	375	514	TRUE	1006	-2.86
ccttcacctgtagatgtacctactgccattcctgc	SS-contig_350_203_169		1	350	71.05	169	203	916	FALSE	SS-contig_2479	42.43	319	353	531	FALSE	1006	15.07
caccatcttcagattgtgcatcaggtcctggtcct	SS-contig_350_589_555		1	350	72.55	555	589	916	FALSE	SS-contig_2662	49.48	62	96	295	TRUE	1010	8.26
gagcagatgcagcttttcctggtgatcctggagct	SS-contig_350_355_321		1	350	74.28	321	355	916	FALSE	SS-contig_125	54.51	173	207	646	TRUE	1020	19.55
ccgctagaaatgctacctccaaaaccttcacctgt	SS-contig_350_227_193		1	350	71.48	193	227	916	FALSE	SS-contig_847	41.68	185	219	745	TRUE	21008	-27.22
tgtgatgtaagggtgatgcgaatacggcgaacagc	SS-contig_351_103_69		1	351	73.19	69	103	544	FALSE	SS-contig_3143	38.99	273	307	496	FALSE	1004	-39.82
tctcatttgatatctatcccatgtcttggaaccttcacca	SS-contig_351_272_233		1	351	70.4	233	272	544	FALSE	SS-contig_2649	40	261	300	473	FALSE	1006	13.27
ctgtcagcaacagtaacttcaacatctacacctggtt	SS-contig_351_379_343		1	351	70.13	343	379	544	FALSE	SS-contig_2717	47.08	183	219	423	TRUE	1010	26.98
aattgataagttgatcacagacagattcaagtgcacgga	SS-contig_351_147_109		1	351	70.14	109	147	544	FALSE	SS-contig_144	40.94	659	697	1233	TRUE	1010	20.02
agggaacaccttaggaaatgccaatttccgttgta	SS-contig_351_511_477		1	351	70.15	477	511	544	FALSE	SS-contig_2275	38.72	87	121	383	TRUE	21008	39.81
acatggggttttacgggtggtgatgcgaagagttt	SS-contig_351_233_199		1	351	73.09	199	233	544	FALSE	SS-contig_19	44.29	284	318	515	TRUE	41008	-68.99
acacggagtccgcacataatcatggtgaagtggca	SS-contig_352_587_553		1	352	74.11	553	587	602	FALSE	SS-contig_1070	43.74	408	442	453	TRUE	1004	6.69
gaatcggcccaaagacgtttcatagcagcaagaag	SS-contig_352_451_417		1	352	71.21	417	451	602	FALSE	SS-contig_2146	43.69	120	154	396	TRUE	1006	-12.04
ttcccatagctcggaggatagccacaagagattgt	SS-contig_352_315_281		1	352	71.63	281	315	602	FALSE	SS-contig_858	38.27	171	205	465	FALSE	1008	21.5
gccctttcctcctgactcattgtacaacccatcttt	SS-contig_352_79_44		1	352	71.45	44	79	602	FALSE	SS-contig_1566	38.53	299	334	545	TRUE	1012
tggttgatttcccagattctccagctcctagaagt	SS-contig_352_192_158		1	352	70.33	158	192	602	FALSE	SS-contig_734	43.09	135	169	663	TRUE	1020	21.09
agtggcattaaatacgattgtagtaggtctgtcgaggt	SS-contig_352_559_522		1	352	70.25	522	559	602	FALSE	SS-contig_2275	37.01	77	114	383	FALSE	21004	-10.6
tttcaggtaaatcaacacgaaccttccatacgcca	SS-contig_353_339_305		1	353	70.13	305	339	924	FALSE	SS-contig_1018	41.38	353	387	540	FALSE	1004	24.76
ctcatcaagtcagaatccatacgacgcttgccagc	SS-contig_353_211_177		1	353	71.96	177	211	924	FALSE	SS-contig_157	43.51	425	459	867	TRUE	1006	10.74
gaacggttgcgtggtgttgctatttcaatgtcatc	SS-contig_353_670_636		1	353	70.36	636	670	924	FALSE	SS-contig_407	43.54	231	265	544	FALSE	1006	14.53
tggatcagttggatttgggtacgctaacaattgtgg	SS-contig_353_524_489		1	353	70.59	489	524	924	FALSE	SS-contig_1767	48.28	343	378	424	FALSE	1006	-8.32
agtgaattcatttactctacccgtaagatgaacctcgtga	SS-contig_353_266_227		1	353	70.28	227	266	924	FALSE	SS-contig_2046	37.86	118	157	386	TRUE	1010	14.25
tctccatcttcggtatcagaacaaccagataaagatgact	SS-contig_353_829_790		1	353	70.11	790	829	924	FALSE	SS-contig_196	39.88	99	138	869	TRUE	1010	12.9
acactcggttccacatctgataatccagaatcacgt	SS-contig_354_974_939		1	354	70.67	939	974	1050	FALSE	SS-contig_883	39.77	563	598	981	FALSE	1006	26.39
tgtagtctttgagtagtgccttgcaaatgcagtaaca	SS-contig_354_183_147		1	354	70.16	147	183	1050	FALSE	SS-contig_3047	40.35	50	86	204	FALSE	1008	21.56
acatatcaaacgtctatgttgctccaccaaatttggct	SS-contig_354_504_467		1	354	70.67	467	504	1050	FALSE	SS-contig_283	46.48	126	163	500	FALSE	1012	29.75
tcgcctacttggttgtgttgtacttggtgctttca	SS-contig_354_1047_1013		1	354	71.61	1013	1047	1050	FALSE	SS-contig_3415	51.16	114	148	303	FALSE	21004	-23.8
aacaggaagttttcctaattcatctgcttgacgggt	SS-contig_354_357_322		1	354	70.11	322	357	1050	FALSE	SS-contig_170	41.23	565	600	955	TRUE	21012	30.55
tgcagtaacaatcctatcaatttgttgtgcctcccc	SS-contig_354_156_121		1	354	70.67	121	156	1050	FALSE	SS-contig_766	45.67	2	37	664	TRUE	41008	34.86
tggtactggttgagtaagtaaatagtcttcagcatcagca	SS-contig_355_575_536		1	355	70.45	536	575	799	FALSE	SS-contig_204	37.61	21	60	743	FALSE	1012	16.62
ctggaactgctgtagtagtttcaggggtatgtgct	SS-contig_355_615_581		1	355	70.83	581	615	799	FALSE	SS-contig_27	39.4	264	298	1007	TRUE	21008	24.74
tggaacttcagtttcagtgtgagtttcttcaacaacttct	SS-contig_355_380_341		1	355	70.28	341	380	799	FALSE	SS-contig_550	44.9	706	745	982	TRUE	21020	24.74
tcaggggtatgtgcttgttctggtactggttgagt	SS-contig_355_595_561		1	355	71.98	561	595	799	FALSE	SS-contig_1366	41.61	236	270	357	TRUE	41004	-5.92
agctctgcactcttgtttacattgttcatatgctgtagaa	SS-contig_355_482_443		1	355	70.05	443	482	799	FALSE	SS-contig_1719	43.93	43	82	419	TRUE	41008	9.02
tccagcttcagcaagatcgaaggtaataaggagaaca	SS-contig_355_125_89		1	355	70.57	89	125	799	FALSE	SS-contig_1539	41.76	120	156	273	TRUE	41012	21.09
actacgatatccggcacgttccctatgatcaaggt	SS-contig_356_115_81		1	356	71.53	81	115	620	FALSE	SS-contig_246	41.99	388	422	840	TRUE	1004	18.56
cacagtcagctaaacgtaaagcgtactccaagttactt	SS-contig_356_302_265		1	356	70.03	265	302	620	FALSE	SS-contig_1244	38.92	422	459	510	TRUE	1004	19.55
tgaaaagactcgctaccatcatctgggtgaaatgtaac	SS-contig_356_159_122		1	356	70.11	122	159	620	FALSE	SS-contig_1016	47.37	330	367	537	FALSE	1018	12.97
acattatgttctggtacatgatatgccaatccccagc	SS-contig_356_63_27		1	356	70.25	27	63	620	FALSE	SS-contig_180	37.75	347	383	949	TRUE	21004	22.16
taatatgaggagccatacgtcgaacacagtcagct	SS-contig_356_326_292		1	356	70.29	292	326	620	FALSE	SS-contig_154	40.37	544	578	709	TRUE	21008	8.69
actccaagttacttccacttctaccatgtgacgaga	SS-contig_356_278_243		1	356	70.09	243	278	620	FALSE	SS-contig_1127	38.18	407	442	617	TRUE	41008	24.74
tttgaggtgacattccacgaattgtcccaacacaa	SS-contig_357_771_737		1	357	70.6	737	771	894	FALSE	SS-contig_2275	42.9	72	106	383	FALSE	1004	28.93
actattggtgctccttttggtatacttcttgccacaa	SS-contig_357_619_583		1	357	70.04	583	619	894	FALSE	SS-contig_93	48.53	777	813	1119	TRUE	1008	3.88
gtttgaacttaactctgaatgaatgtcactggatccagga	SS-contig_357_842_803		1	357	70.06	803	842	894	FALSE	SS-contig_250	38.37	236	275	1010	TRUE	1010	2.82
tctccttcccatgttccttcattaatagcatccatcga	SS-contig_357_532_495		1	357	70.5	495	532	894	FALSE							21012	-13.31
acccgttgcgaaaaagatgtcttgttactgtttcctt	SS-contig_357_313_277		1	357	70.73	277	313	894	FALSE	SS-contig_2421	40.9	325	361	421	FALSE	41008	-18.55
tgaggtgacgttccaagcttcctaaaagttaacttgtt	SS-contig_357_238_201		1	357	70.16	201	238	894	FALSE	SS-contig_357	39.39	732	769	894	TRUE	41012	-0.92
ttggcatacaatctggattgacagcataaggagcc	SS-contig_358_523_489		1	358	70.39	489	523	740	FALSE	SS-contig_3204	41.34	72	106	372	TRUE	1004	12.36
agcttcctctgctgtaatacgtttatcagggtcataagt	SS-contig_358_465_427		1	358	70.38	427	465	740	FALSE	SS-contig_492	42.35	255	293	938	TRUE	1010	19.55
aggagcctcctcaaaccattcatgttttaaagcttcc	SS-contig_358_495_459		1	358	70.7	459	495	740	FALSE	SS-contig_2106	40.67	225	261	457	TRUE	21016	20.76
tgtttctccacgcccaggaaagagtggttttaatg	SS-contig_358_243_209		1	358	70.64	209	243	740	FALSE	SS-contig_35	43.24	818	852	1452	TRUE	41012	27.56
cactttttgctggccacgttggcatacaatctgga	SS-contig_358_541_507		1	358	72.71	507	541	740	FALSE	SS-contig_402	45.15	501	535	1145	FALSE	41012	34.79
tcctttaggtacacgacttaattcactttttgctggcc	SS-contig_358_564_527		1	358	70.54	527	564	740	FALSE	SS-contig_277	41.08	1955	1992	2589	TRUE	61016	-34.13
aactttccataatctgtctctccacgtccagtacct	SS-contig_359_154_119		1	359	70.06	119	154	874	FALSE	SS-contig_358	45.03	222	257	740	TRUE	1004	-16.94
gcaagtaatgcttcattgtcatcctctgaatcactatcgt	SS-contig_359_511_472		1	359	70.23	472	511	874	FALSE	SS-contig_1842	42.73	71	110	445	FALSE	1008	19.42
ccagtacctccacgggctggatcgaatgttggtct	SS-contig_359_127_93		1	359	74.99	93	127	874	FALSE	SS-contig_3125	47.03	151	185	489	TRUE	21004	33.14
tcgtcactgtcattgtcagattctgatgatgatcctga	SS-contig_359_475_438		1	359	70.4	438	475	874	FALSE	SS-contig_1266	38.54	151	188	816	FALSE	21012	12.73
tcgaatgttggtctgtgggctgttgtcatgatagtata	SS-contig_359_106_69		1	359	70.6	69	106	874	FALSE	SS-contig_2890	43.46	359	396	604	FALSE	41012	-73.63
ctttctctgcctcctcacgactttttgcctcagct	SS-contig_359_573_539		1	359	72.94	539	573	874	FALSE	SS-contig_312	48.4	664	698	953	TRUE	61012	-71.86
tcatgtcaccagcatcattttcgggtaactttggt	SS-contig_360_435_401		1	360	70.4	401	435	797	FALSE	SS-contig_157	46.42	547	581	867	TRUE	1008	-6.29
tctagcatactcgtcatctgcacctttagtatctttcca	SS-contig_360_311_273		1	360	70.02	273	311	797	FALSE	SS-contig_2275	39.28	83	121	383	TRUE	1008	15.19
ttctcctgactgaggatcattaactggaggatggag	SS-contig_360_146_111		1	360	70.03	111	146	797	FALSE							21012	30.48
ttgcccgctatcttcgtcgctttcttcaaaatcatcat	SS-contig_360_524_487		1	360	71.88	487	524	797	FALSE	SS-contig_2587	44.04	189	226	511	TRUE	21012	-21.05
tcgggtaactttggttttacaatatactcctccacagtct	SS-contig_360_415_376		1	360	70.36	376	415	797	FALSE							41012	14.25
agaggcatcaacatttgctggactacttgtatttggt	SS-contig_360_257_221		1	360	70.21	221	257	797	FALSE	SS-contig_353	43.62	506	542	924	TRUE	41016	23.68
gccgccgttaggttgatgtgttgaattagagttattgt	SS-contig_361_302_265		1	361	70.68	265	302	993	FALSE	SS-contig_1617	47.69	281	318	442	FALSE	1004	-19.59
cctttctgaacaatagtaataagactcccgtttggcaca	SS-contig_361_121_83		1	361	70.16	83	121	993	FALSE	SS-contig_850	36.73	511	549	811	TRUE	1004	-3.61
aagttggattcggtgctgaaattgaagccggtgat	SS-contig_361_819_785		1	361	72.15	785	819	993	FALSE	SS-contig_363	49.32	170	204	1434	FALSE	1012	19.55
gcaccaactaatgaggtatcagttgtaccatgcca	SS-contig_361_907_873		1	361	70.11	873	907	993	FALSE	SS-contig_39	39.01	631	665	1010	TRUE	21004	35.77
gacactgagtcatctagtacaccagatgtagatggca	SS-contig_361_409_373		1	361	70.06	373	409	993	FALSE							21008	31.19
accggattcacaactaaaagcgaaagctgtatgca	SS-contig_361_53_19		1	361	70.59	19	53	993	FALSE	SS-contig_133	44.88	1202	1236	1289	FALSE	41004	10.74
cggcacggcaaagttcactagctgttgcttgttgc	SS-contig_362_107_73		1	362	74.71	73	107	1328	FALSE	SS-contig_1683	45.79	11	45	555	FALSE	1004	22.9
catgatctacattacgcgaagaacatgcatcagacgt	SS-contig_362_269_233		1	362	70.28	233	269	1328	FALSE	SS-contig_1921	45.77	59	95	639	FALSE	1004	-11.6
tcagtagtcctatagtcaaatgagcaatcgtgagcaga	SS-contig_362_636_599		1	362	70.09	599	636	1328	FALSE	SS-contig_3533	36.55	124	161	657	TRUE	1004	-15
tggagaaagacggacattatcatgtttgcgtttgattga	SS-contig_362_205_167		1	362	70.55	167	205	1328	FALSE	SS-contig_1156	39.14	183	221	1025	FALSE	1006	20.02
ggcatcggaacactccaagtatcaccaaagttagaa	SS-contig_362_982_947		1	362	70.04	947	982	1328	FALSE	SS-contig_1107	44.13	220	255	507	TRUE	1008	0.1
tgtcagttggtggttgattgtcagaggatgatttacc	SS-contig_362_485_449		1	362	70.13	449	485	1328	FALSE	SS-contig_3370	44.21	150	186	386	TRUE	1008	0.59
aatgtctgcttcataaccttatccttagccattcgcat	SS-contig_363_128_91		1	363	70.05	91	128	1434	FALSE	SS-contig_3223	38.95	296	333	367	TRUE	1004	-8.66
tgcccaccatctacaagctctctaagtaaggcatt	SS-contig_363_1121_1087		1	363	70.65	1087	1121	1434	FALSE	SS-contig_3106	46.93	168	202	250	TRUE	1006	-8.49
aacattagcaataccagcacccattaatccagctcc	SS-contig_363_378_343		1	363	70.47	343	378	1434	FALSE	SS-contig_885	49.97	49	84	1229	TRUE	1006	-4.68
gatgaactcgcatataagtgatcaagagtgaagcacgt	SS-contig_363_1430_1393		1	363	70.03	1393	1430	1434	FALSE	SS-contig_329	41.78	440	477	670	TRUE	1008	1
acctgcttcaattccatcaactaatcctgtacgaattgt	SS-contig_363_201_163		1	363	70.1	163	201	1434	FALSE	SS-contig_1919	44.41	160	198	529	TRUE	1008	16.03
tgggaagccaattccaaagactgaagcaatatcacc	SS-contig_363_1380_1345		1	363	70.7	1345	1380	1434	FALSE	SS-contig_2529	42.15	242	277	359	FALSE	1016	26.24
cgtccagtagtcttagtatgttgtccacgaacacga	SS-contig_364_438_403		1	364	70.5	403	438	600	FALSE	SS-contig_74	42.61	316	351	472	TRUE	1004	27.44
acgtccacatcccttaatagcagtaagagcataagca	SS-contig_364_130_94		1	364	70.63	94	130	600	FALSE	SS-contig_2780	50.22	49	85	289	TRUE	1004	11.34
ccagctcttttggtaagatcaatatctgccttacggc	SS-contig_364_186_150		1	364	70.49	150	186	600	FALSE	SS-contig_2780	52.26	105	141	289	TRUE	1010	22.42
agaccccagtaatgacgaagaccacgatgaaggcg	SS-contig_364_402_368		1	364	73.71	368	402	600	FALSE	SS-contig_2008	42.28	239	273	409	FALSE	21004
accaacagtacgtcctctacgtccagtagtcttagt	SS-contig_364_457_422		1	364	70.61	422	457	600	FALSE	SS-contig_143	44.16	564	599	921	TRUE	41004	39.31
tgttgtccacgaacacgaagaccccagtaatgacg	SS-contig_364_420_386		1	364	72.73	386	420	600	FALSE	SS-contig_70	51.55	201	235	907	TRUE	41008	27.44
gcgcatcgttcactcatatccatttcgtaccacgc	SS-contig_365_515_481		1	365	72.32	481	515	556	FALSE	SS-contig_2360	42.02	61	95	393	TRUE	1004	0.42
ggaatgatgctgatccaacacgactttccccaaaa	SS-contig_365_163_129		1	365	70.9	129	163	556	FALSE	SS-contig_48	48.23	686	720	718	FALSE	21008	4.85
tcgtaccacgcactgaaatgcattcttcctctcac	SS-contig_365_491_457		1	365	71.59	457	491	556	FALSE	SS-contig_1344	40.84	356	390	640	TRUE	21012	19.43
tcatactctcctgttcatttggagcatctccactaaga	SS-contig_365_430_393		1	365	70.05	393	430	556	FALSE	SS-contig_2924	45.47	239	276	416	TRUE	21016	35.72
cctgatccactacaaaggaaggaggaaacaaccaatcc	SS-contig_365_122_85		1	365	71.57	85	122	556	FALSE	SS-contig_997	41.35	198	235	494	FALSE	21020	9.6
cgactttccccaaaacataatcctgatccactacaaagg	SS-contig_365_143_105		1	365	70.53	105	143	556	FALSE	SS-contig_2275	39.76	58	96	383	TRUE	41016	-11.3
aaagccaatcgagaccctcataaagaccatctcca	SS-contig_366_608_574		1	366	70.65	574	608	771	FALSE	SS-contig_1138	40.87	497	531	596	TRUE	1004	1.21
gcttgaatgtaccaattgcgatttctcaacgagtgg	SS-contig_366_558_523		1	366	70.12	523	558	771	FALSE	SS-contig_935	41.77	128	163	564	TRUE	1004	-3.86
cgggcttcaccaacacgttcacgatcattactatc	SS-contig_366_399_365		1	366	70.5	365	399	771	FALSE	SS-contig_2874	53.69	286	320	413	TRUE	1006	-12.55
tctgttacttcagctgcattcatagcatttggaagatcc	SS-contig_366_510_472		1	366	70.41	472	510	771	FALSE	SS-contig_1531	42.45	590	628	653	TRUE	1010	23.68
gcgggcatcccaatccaaccatcaaaatgcgcatt	SS-contig_366_171_137		1	366	74.83	137	171	771	FALSE	SS-contig_2874	45.42	60	94	413	TRUE	21008	-1.62
ttcagccaacattctcataagctcttcacgggctt	SS-contig_366_427_393		1	366	71.5	393	427	771	FALSE	SS-contig_3563	40.07	310	344	422	TRUE	21008	34.95
cttgaaccacttcttcttcaccgctactttcagaagt	SS-contig_367_727_691		1	367	70.08	691	727	744	FALSE	SS-contig_2756	46.43	221	257	459	TRUE	41012	24.95
gcccattcccaattatagatatgctcaatacatgcacca	SS-contig_368_385_347		1	368	70.38	347	385	899	FALSE							21004	21.56
aggcaggataggtataattcagctggggttgttgt	SS-contig_368_319_285		1	368	70.77	285	319	899	FALSE							41012	-44.4
ggttgttgttataaagaaatcctcatggaggaggcga	SS-contig_368_293_257		1	368	70.04	257	293	899	FALSE	SS-contig_2983	36.08	524	560	590	FALSE	41012	34.07
tcgtcttttgtgatacatcaacatttacatttcccgtcct	SS-contig_368_792_753		1	368	70.18	753	792	899	FALSE	SS-contig_628	45.45	633	672	731	TRUE	41016	3.79
tcctcatggaggaggcgaattctttccaaataaatcatt	SS-contig_368_274_236		1	368	70.12	236	274	899	FALSE	SS-contig_1133	42.14	230	268	513	FALSE	41020	34.07
tccaggtgtaacgtgtggcccacttataagtatct	SS-contig_369_152_118		1	369	70.23	118	152	734	FALSE	SS-contig_1910	43.43	312	346	414	TRUE	1006	3.88
gcttcagtcaataaaccatcagctggagtccaagg	SS-contig_369_625_591		1	369	70.55	591	625	734	FALSE	SS-contig_1878	42.72	289	323	504	FALSE	1012	6.23
tctcagtacatgttaatggtggtccaacatatcctgtact	SS-contig_369_57_18		1	369	70.15	18	57	734	FALSE	SS-contig_207	58.52	372	411	881	TRUE	21004	31.11
cagctggagtccaaggttcagcaaaaagccaaagtctt	SS-contig_369_606_569		1	369	73.64	569	606	734	FALSE	SS-contig_917	42.48	477	514	555	TRUE	41016	31.17
tgctccaacaaagtctttttgtggatttccataaacacaa	SS-contig_369_404_365		1	369	70.06	365	404	734	FALSE	SS-contig_1762	44.98	280	319	501	TRUE	41020	33.74
tcctccctaaattcaccaatatccccagtacaaaacca	SS-contig_369_247_210		1	369	70.68	210	247	734	FALSE	SS-contig_539	52.96	96	133	681	TRUE	61004	-28.98
ttcgtaggaccaagtcgagactgactaagacccaa	SS-contig_371_191_157		1	371	71.11	157	191	564	FALSE	SS-contig_2675	39.52	90	124	523	TRUE	1004	26.27
acaggaaggtcattgacagttatttgacgaagaacttgt	SS-contig_372_441_403		1	372	70.07	403	441	749	FALSE	SS-contig_3474	39.27	213	251	420	TRUE	1004	20.01
acctggtttaattgtatccttacctggagtccaacca	SS-contig_372_556_520		1	372	70.57	520	556	749	FALSE	SS-contig_2303	45.45	301	337	514	TRUE	1008	13.27
ttcaacccaagcaagatgtgagaagtgtgaatcagt	SS-contig_372_262_227		1	372	70.18	227	262	749	FALSE	SS-contig_3474	54.07	37	72	420	TRUE	1010	-1.64
acatcagtaaattggaaagcttgaacaagacggagtgt	SS-contig_372_498_461		1	372	70.36	461	498	749	FALSE	SS-contig_94	48.88	318	355	591	TRUE	1012	6.01
caacagcagtagcagtaaattggggagcttgttgt	SS-contig_372_59_25		1	372	70.82	25	59	749	FALSE	SS-contig_636	43.58	220	254	613	TRUE	21008	-4.68
tcaactccaatggctttgaattcattgacacgatcaga	SS-contig_372_210_173		1	372	70.44	173	210	749	FALSE	SS-contig_827	41.54	284	321	436	TRUE	21016	33.45
ccaagtacattgcctgtagcattaactgcatgtttgc	SS-contig_373_99_63		1	373	70.43	63	99	653	FALSE	SS-contig_3389	43.64	289	325	539	TRUE	1004	17.31
[truncated: 12,724 more rows]

## Sheet: Table S2 
Table S2: Primer Probe Sequences Used in Quantitative PCR Analysis
Forward Primer Name	Forward Primer Sequence	Reverse Primer Sequence
Control (Ss-GapDH)	GTTTTCAACTGTAGAGACCCAGCT	GTTGTGAAAACACCAGTTGATTCAACA
SS2136	CCATTGAAAAGTCTCTTAATGCTATGGAAAG	CCATTTTCCATGTCAAGTTGTGCAA
SS65	GTTGGACCAATCTCTGATAGTAAACCT	CGTGGCAAACTTCATGTTGAACAAT
SS25	CTACAGTCGAAACACCAGTTGAAAC	GGATTTTCGGTTGGTGCATCTAC
SS243	TCAAAGAAGAGGCAGTATTAGCCAAAT	TTTGATGAGTCTCAGGAACATGTGTT
SS24	CTATAGCAGAAGCAGCAGTTGAAAC	ACTGGAATTTCGGTTGCTACTTCA
SS222	CAAAACAAAACCAGTAATAAAAGATCATCACAAAG	CATTACGTTTTAAGTCTTGGTGCTGTT
SS2328	TGCTGATGGTTTTAATTCTTTTTCTAGTGTCT	AACTAGCACCATTAAAATGCAAAATACGAAA
SS55	CTTTCTGGTATTAGTTCTATTTTAGGTGGTATCAA	AGGTAAAGACAAAACCAATAAAAAAACAGTAACA
SS387	ATGGAGTTAAGCTTTTGAGTAAAGAACAATTTTT	ACCAAACCAGAATAATTACAAGTAGTAAAATCGA

## Sheet: Table S3 
Table S3: All Contigs																						Table S3: All Contigs (n=3571)
Strongyloides Contig number*	P-Value	Log2 (L3i/L1) signal ratio	Well ID	Feature ID	Unique ID2	Probe sequuence	Number of sequences	Number of sequences from Rhabditiform library	Number of sequences from filariform library	Expected rhabditiform	Expected filariform	X2 Rhab	X2 Fil	P Rhab	P Fil	Exp rhab>4.9?	Exp fil>4.9?	P rhab <0.05?	PFil <0.05?	P rhab significant?	P fil significant?	Assembled contig*	Length	Percent N	Percent AT	PA at	Fasta file	Name of larger sequence	PolyA at	Manual Annotation	Best match to NR protein database	E value	Match	Score	Extent of match	Length of best match	% identity	% Match length	First residue of match	First residue of sequence	Number of segments	Orientation of assembled output	Species	Key words	Best match to GO database	E value	Function descriptors	Function parent	Function second parent
1	0.000160373	2.5192	7291639	J200606230001	J200606230001	CTGGTTCTTCTGGTCCTGCTGGTCCTTCTGGTTCTTCTGG	9	0	9	3.86742	5.13258	3.86742	2.91411	0.0492322	0.0878077	0	1	1	0			SS-contig_1	710	.	73.4		Contig1	gi|8322518		pm	IgG immunoreactive antigen	2E-023	gi|2801529	112	49	156	100	31	3	178	12	REV	Strongyloides stercoralis	IMMUNOREACTIVE ANTIGEN STRONGYLOIDES STERCORALIS RECOGNIZED BY SERA FROM PATIENTS WITH STRONGYLOIDIASIS HYPOTHETICAL MYCOPLASMA HYOPNEUMONIAE 7448 MEROZOITE SURFACE 1 PLASMODIUM FALCIPARUM COLLAGEN TRIPLE HELIX REPEAT SPHINGOMONAS WITTICHII RW1 >GI STREPTOMYCES COELICOLOR A3 2 CONSERVED ALKALIPHILUS METALLIREDIGENS QYMF SWIT_3496 DYNEIN HEAVY CHAIN 3D7 PHAGE TAIL FIBER-LIKE CYANOPHAGE P-SSM2 FIBE…	hsp-12.2, hsp12-2, C14B9.1: Heat shock protein Hsp-12.2 - Caenorhabditis elegans - protein binding	8e-08	molecular_function	molecular_function
2	0.0050249	2.32661	7294719	L200609146634	I200606231112	CACAAGCACCAGAAGAACCAGAAGGACCAGAAGAA	2	0	2	0.859426	1.14057	0.859426	0.647581	0.353899	0.420979	0	0	0	0			SS-contig_2	470	.	59.6		Contig2	gi|8323704		extmat	IgG and IgE immunoreactive antigen recognized by sera from patients with	6E-064	gi|2290394	245	136	144	83	94	1	3	12	FOR	Strongyloides stercoralis	IMMUNOREACTIVE ANTIGEN RECOGNIZED BY SERA FROM PATIENTS WITH STRONGYLOIDIASIS STRONGYLOIDES STERCORALIS HYPOTHETICAL SWIT_3496 SPHINGOMONAS WITTICHII RW1 >GI MUS MUSCULUS DENTIN SIALOPHOSPHOPROTEIN PRECURSOR TETRAHYMENA THERMOPHILA C-TERMINAL CRYSTALLIN FOLD CONTAINING 11P C TERMINAL COLLAGEN TRIPLE HELIX REPEAT MYCOPLASMA HYOPNEUMONIAE 7448 CAENORHABDITIS BRIGGSAE BACILLUS ANTHRACIS STR. STERNE …	conserved hypothetical protein - Bacillus anthracis str. Ames - molecular_function - cellular_component - biological_process	2e-27	molecular_function	molecular_function
3	0.00433541	1.9531	7278239	L200609146631	I200606232223	CACCAGAAGAGCCAGAAGGACCAGAAGAACCAGAA	13	0	13	5.58627	7.41373	5.58627	4.20928	0.0181018	0.0402035	1	1	1	1	Y	Y	SS-contig_3	390	.	66.4	371	Contig3	gi|8929206		extmat	IgG and IgE immunoreactive antigen recognized by sera from patients with	1E-036	gi|2290388	154	92	152	83	61	2	1	12	FOR	Strongyloides stercoralis	IMMUNOREACTIVE ANTIGEN RECOGNIZED BY SERA FROM PATIENTS WITH STRONGYLOIDIASIS STRONGYLOIDES STERCORALIS HYPOTHETICAL MYCOPLASMA HYOPNEUMONIAE 7448 DYNEIN HEAVY CHAIN PLASMODIUM FALCIPARUM 3D7 >GI MEROZOITE SURFACE 1 COLLAGEN TRIPLE HELIX REPEAT SPHINGOMONAS WITTICHII RW1 ALKALIPHILUS METALLIREDIGENS QYMF MUS MUSCULUS ORNITHORHYNCHUS ANATINUS DENTIN SIALOPHOSPHOPROTEIN PRECURSOR TETRAHYMENA THERMO…	conserved hypothetical protein - Bacillus anthracis str. Ames - molecular_function - cellular_component - biological_process	3e-14	molecular_function	molecular_function
4	0.0176992	2.4299	7286990	K200609146615	K200609146616	ACATGCACCTGTAAGAAAACCACGTTTAGGAAAAAGACCAGGACAAAAAGGACCAATTAA	2	0	2	0.859426	1.14057	0.859426	0.647581	0.353899	0.420979	0	0	0	0			SS-contig_4	685	.	71.4		Contig4	gi|12713266		cs	IgG and IgE immunoreactive antigen recognized by sera from patients with	2E-034	gi|2290388	149	130	152	62	86	2	231	6	FOR	Strongyloides stercoralis	IMMUNOREACTIVE ANTIGEN RECOGNIZED BY SERA FROM PATIENTS WITH STRONGYLOIDIASIS STRONGYLOIDES STERCORALIS HYPOTHETICAL CAENORHABDITIS BRIGGSAE >GI MYCOPLASMA HYOPNEUMONIAE 7448 CONSERVED GEOBACTER BEMIDJIENSIS BEM RATTUS NORVEGICUS LEGIONELLA PNEUMOPHILA SUBSP. STR. PHILADELPHIA 1 DDBDRAFT_0205680 DICTYOSTELIUM DISCOIDEUM AX4 UNKNOWN GLYCINE MAX PARIS CORBY DDBDRAFT_0218153 MAGNAPORTHE GRISEA DYNEI…	paxA protein, putative - Silicibacter pomeroyi DSS-3 - molecular_function - biological_process	4e-10	calcium ion binding||metal ion binding||ion binding||binding	binding	ion binding
5	0.0276674	2.30323	7288012	L200609146628	K200609146613	GACCAAAAGGACCAATTAGAAAACCAGGACCAAAAAGACCAATTAGAAAACCAGGACCAA	3	0	3	1.28914	1.71086	1.28914	0.971371	0.256207	0.324338	0	0	0	0			SS-contig_5	666	.	69.8		Contig5	gi|8323487		cs	IgG and IgE immunoreactive antigen recognized by sera from patients with	4E-043	gi|2290388	177	146	152	64	96	4	249	13	FOR	Strongyloides stercoralis	IMMUNOREACTIVE ANTIGEN RECOGNIZED BY SERA FROM PATIENTS WITH STRONGYLOIDIASIS STRONGYLOIDES STERCORALIS HYPOTHETICAL CAENORHABDITIS BRIGGSAE >GI CONSERVED GEOBACTER BEMIDJIENSIS BEM DDBDRAFT_0205680 DICTYOSTELIUM DISCOIDEUM AX4 DDBDRAFT_0218153 MYCOPLASMA HYOPNEUMONIAE 7448 CANDIDA ALBICANS QUESTIONABLE ORF BIFUNCTIONAL ENDO-1 4-BETA-XYLANASE XYLA PRECURSOR TETRAHYMENA THERMOPHILA BETA-XYLANASE B…	NEFM, NEF3, NFM: Neurofilament medium polypeptide - Homo sapiens - structural constituent of cytoskeleton - neurofilament - axon	5e-12	molecular_function	molecular_function
6	0.0304292	2.14331	7292127	I200606233127	K200609146609	TTAGAAAACCAGGACCAAAAAGACCAATTAAAAAACCAGGACCAAGAAGACCAGGACCAA	303	5	298	130.203	172.797	120.395	90.7181	5.18367e-28	1.65668e-21	1	1	1	1	Y	Y	SS-contig_6	865	.	70.4		Contig6	gi|8322851		extmat	IgG and IgE immunoreactive antigen recognized by sera from patients with	3E-046	gi|2290388	189	162	152	62	107	2	239	15	FOR	Strongyloides stercoralis	IMMUNOREACTIVE ANTIGEN RECOGNIZED BY SERA FROM PATIENTS WITH STRONGYLOIDIASIS STRONGYLOIDES STERCORALIS HYPOTHETICAL CAENORHABDITIS BRIGGSAE >GI CONSERVED GEOBACTER BEMIDJIENSIS BEM MYCOPLASMA HYOPNEUMONIAE 7448 DDBDRAFT_0205680 DICTYOSTELIUM DISCOIDEUM AX4 MUS MUSCULUS RATTUS NORVEGICUS LEGIONELLA PNEUMOPHILA STR. CORBY PARAMECIUM TETRAURELIA STRAIN D4-2 UNNAMED PRODUCT D4 2 SUBSP. PHILADELPHIA …	zgc:64189 - Danio rerio - biological_process - cellular_component - molecular_function	2e-14	molecular_function	molecular_function
7	0.0120853	2.2498	7280019	I200606233238	J200606233239	AGAAGGACCAGCAGGACCAGAAGAACCAAGAGATGATGACGATG	438	4	432	188.214	249.786	180.299	132.922	4.16922e-41	9.40214e-31	1	1	1	1	Y	Y	SS-contig_7	892	.	68.9	873	Contig7	gi|2290393	315	extmat	IgG and IgE immunoreactive antigen recognized by sera from patients with	2E-064	gi|2290388	249	146	152	80	96	4	316	13	FOR	Strongyloides stercoralis	IMMUNOREACTIVE ANTIGEN RECOGNIZED BY SERA FROM PATIENTS WITH STRONGYLOIDIASIS STRONGYLOIDES STERCORALIS HYPOTHETICAL CAENORHABDITIS BRIGGSAE >GI MYCOPLASMA HYOPNEUMONIAE 7448 DDBDRAFT_0205680 DICTYOSTELIUM DISCOIDEUM AX4 CONSERVED GEOBACTER BEMIDJIENSIS BEM COLLAGEN TRIPLE HELIX REPEAT SPHINGOMONAS WITTICHII RW1 RATTUS NORVEGICUS BIFUNCTIONAL ENDO-1 4-BETA-XYLANASE XYLA PRECURSOR TETRAHYMENA THER…	conserved hypothetical protein - Bacillus anthracis str. Ames - molecular_function - cellular_component - biological_process	1e-16	molecular_function	molecular_function
8	0.0454483	2.13219	7290463	L200609146615	K200609146601	CCAAAGAGACCAATTAGAAAACCAGGACCAAAAGGACCAATTAGAAAACCAGGACCAAAA	212	2	210	91.0992	120.901	87.1431	65.6626	1.00947e-20	5.35107e-16	1	1	1	1	Y	Y	SS-contig_8	731	.	65.3	712	Contig8	gi|1127004		extmat	IgG and IgE immunoreactive antigen recognized by sera from patients with	5E-073	gi|2290388	277	146	152	86	96	4	34	16	FOR	Strongyloides stercoralis	IMMUNOREACTIVE ANTIGEN RECOGNIZED BY SERA FROM PATIENTS WITH STRONGYLOIDIASIS STRONGYLOIDES STERCORALIS HYPOTHETICAL CAENORHABDITIS BRIGGSAE >GI DDBDRAFT_0205680 DICTYOSTELIUM DISCOIDEUM AX4 MYCOPLASMA HYOPNEUMONIAE 7448 BIFUNCTIONAL ENDO-1 4-BETA-XYLANASE XYLA PRECURSOR TETRAHYMENA THERMOPHILA BETA-XYLANASE BETA XYLANASE RATTUS NORVEGICUS COLLAGEN-LIKE CLOSTRIDIUM PERFRINGENS STR. 13 COLLAGEN LI…	conserved hypothetical protein - Bacillus anthracis str. Ames - molecular_function - cellular_component - biological_process	2e-21	molecular_function	molecular_function
9	9.97604e-05	2.75185	7277924	L200609146612	I200606233460	ACCAGAAGGACCAGAAGAACCAAGAGATAATGACGAT	2	0	2	0.859426	1.14057	0.859426	0.647581	0.353899	0.420979	0	0	0	0			SS-contig_9	435	.	54.3		Contig9	gi|12713139		extmat	IgG and IgE immunoreactive antigen recognized by sera from patients with	5E-050	gi|2290394	199	121	144	76	84	8	2	13	FOR	Strongyloides stercoralis	IMMUNOREACTIVE ANTIGEN RECOGNIZED BY SERA FROM PATIENTS WITH STRONGYLOIDIASIS STRONGYLOIDES STERCORALIS HYPOTHETICAL MUS MUSCULUS SWIT_3496 SPHINGOMONAS WITTICHII RW1 >GI DENTIN SIALOPHOSPHOPROTEIN PRECURSOR TETRAHYMENA THERMOPHILA C-TERMINAL CRYSTALLIN FOLD CONTAINING 11P C TERMINAL LODDEROMYCES ELONGISPORUS NRRL BACILLUS ANTHRACIS COLLAGEN-LIKE CEREUS E33L COLLAGEN LIKE STR. AMES 'AMES ANCESTOR…	conserved hypothetical protein - Bacillus anthracis str. Ames - molecular_function - cellular_component - biological_process	1e-33	molecular_function	molecular_function
10	0.0212459	2.00423	7285247	K200609140068	L200609140068	CAAAAAAACCAATTAAAAAACCAATTAAAAAACCAGGACCAAAAAAACCAATTAAAAAAC	42	0	40	18.048	23.952	18.048	10.7522	2.1541e-05	0.00104156	1	1	1	1	Y	Y	SS-contig_10	785	.	64.7	766	Contig10	gi|2290391		extmat	IgG and IgE immunoreactive antigen recognized by sera from patients with	5E-083	gi|2290394	310	141	144	98	98	1	205	7	FOR	Strongyloides stercoralis	IMMUNOREACTIVE ANTIGEN RECOGNIZED BY SERA FROM PATIENTS WITH STRONGYLOIDIASIS STRONGYLOIDES STERCORALIS HYPOTHETICAL CAENORHABDITIS BRIGGSAE >GI CONSERVED GEOBACTER BEMIDJIENSIS BEM MUS MUSCULUS AGL034CP ASHBYA GOSSYPII ATCC DDBDRAFT_0205680 DICTYOSTELIUM DISCOIDEUM AX4 DENTIN SIALOPHOSPHOPROTEIN PRECURSOR TETRAHYMENA THERMOPHILA C-TERMINAL CRYSTALLIN FOLD CONTAINING 11P C TERMINAL BIFUNCTIONAL E…	conserved hypothetical protein - Bacillus anthracis str. Ames - molecular_function - cellular_component - biological_process	9e-30	molecular_function	molecular_function
11	0.00331968	1.30678	7279176	K200609140066	J200606230113	AGAAGAGCCAGAAGGACCAGAAGGACCAAGAGATAATGACGATGATGT	1	0	1	0.429713	0.570287	0.429713	0.32379	0.51213	0.569339	0	0	0	0			SS-contig_11	500	0.2	64.8		Contig11	gi|12714157		nr	IgG and IgE immunoreactive antigen recognized by sera from patients with	1E-017	gi|2290388	92	143	152	44	94	4	4	7	FOR	Strongyloides stercoralis	IMMUNOREACTIVE ANTIGEN RECOGNIZED BY SERA FROM PATIENTS WITH STRONGYLOIDIASIS STRONGYLOIDES STERCORALIS HYPOTHETICAL MYCOPLASMA HYOPNEUMONIAE 7448 CAENORHABDITIS BRIGGSAE >GI MUS MUSCULUS DYNEIN HEAVY CHAIN PLASMODIUM FALCIPARUM 3D7 UNNAMED PRODUCT ASPERGILLUS ORYZAE SIMILAR TO TRANSMEMBRANE PROTEASE SERINE 4 RATTUS NORVEGICUS COLLAGEN TRIPLE HELIX REPEAT ALKALIPHILUS METALLIREDIGENS QYMF MEROZOI…	conserved hypothetical protein - Listeria monocytogenes str. 4b F2365 - molecular_function - cellular_component - biological_process	1e-06	molecular_function	molecular_function
12	0.34505	0.71964	7277890	L200609140063	J200606230224	TGTCGCATGTATGATCGTTTATGTCCTTCTTAAAGAGGTGCATTAAAGATTATTTGGTGT	2	0	2	0.859426	1.14057	0.859426	0.647581	0.353899	0.420979	0	0	0	0			SS-contig_12	191	.	72.8	172	Contig12	gi|12712134	172	unk
13	0.158325	0.77697	7277157	K200609140061	L200609140062	GATTAGTACCCAGTTAATCTAAATTTAAAAGTTGCAGGAGTAAAGTAATATTTAAACTGT	235	4	231	100.983	134.017	93.141	70.1821	4.86975e-22	5.40747e-17	1	1	1	1	Y	Y	SS-contig_13	895	.	71.4		Contig13	gi|12712784		unk	NADH dehydrogenase subunit 1 [Strongyloides stercoralis]	6E-004	gi|38018139	48.5	25	291	88	9	267	3	1	FOR	Strongyloides stercoralis	DEHYDROGENASE SUBUNIT 1 STRONGYLOIDES STERCORALIS >GI PB-FAM-2 PLASMODIUM BERGHEI STRAIN ANKA FAM-2 FAM BASES FIRST START CODON AT 2032 1807 2850 CONSERVED HYPOTHETICAL GEOBACTER BEMIDJIENSIS BEM YARROWIA LIPOLYTICA UNNAMED PRODUCT CLIB122 VITIS VINIFERA 5 BODO SALTANS R1AB_BEV REPLICASE POLYPROTEIN 1AB PP1AB ORF1AB INCLUDES 1A PP1A ORF1A CONTAINS NON-STRUCTURAL NSP1 2 NSP2 3 NSP3 3C-LIKE SERINE …
14	0.0620653	0.58357	7294601	I200606230446	K200609140059	TATATTGGACAGTCAGAACTTCAAGTAACAGTGTGTGTACCTAGTGAAACTGAATGCTTA	3	0	3	1.28914	1.71086	1.28914	0.971371	0.256207	0.324338	0	0	0	0			SS-contig_14	901	.	79.2		Contig14	gi|9830679		nr	hypothetical protein Bm1_10485	6E-015	gi|158600340	85.1	94	536	43	18	383	626	1	FOR	Brugia malayi	HYPOTHETICAL BRUGIA MALAYI DDBDRAFT_0189237 DICTYOSTELIUM DISCOIDEUM AX4 >GI DOMAIN-CONTAINING DOMAIN CONTAINING HOMEODOMAIN HOX SIMILAR TO SLIME MOLD . HOMEOBOX-CONTAINING FRAGMENT HOMEOBOX TRANSCRIPTION FACTOR FAMILY KINASE SERINE THREONINE PLASMODIUM FALCIPARUM 3D7 FALCIPARUM. DDBDRAFT_0217708 CYTOCHROME P450 MKPA TETRAHYMENA THERMOPHILA DDBDRAFT_0190727 RNA-DIRECTED RNA POLYMERASE DIRECTED DD…	Suppressor of zeste 2 - Drosophila melanogaster - DNA binding - nucleus - intercalary heterochromatin	2e-05	structural constituent of ribosome||structural molecule activity	structural molecule activity	structural constituent of ribosome
15	0.0174882	-0.38871	7295152	J200606230557	L200609140057	AAAATATTACTGAAAATATAGTAAAACAAAATCCACAAATGAATACAATTACAGTGGCAT	1	0	1	0.429713	0.570287	0.429713	0.32379	0.51213	0.569339	0	0	0	0			SS-contig_15	435	.	72.2		Contig15	gi|12712790		unk	hypothetical protein LOC431771 [Danio rerio]	4E-004	gi|50345110	47	109	258	31	42	31	102	1	FOR	Danio rerio	HYPOTHETICAL DANIO RERIO >GI SIMILAR TO POTASSIUM CHANNEL REGULATOR MONODELPHIS DOMESTICA CAENORHABDITIS BRIGGSAE ORNITHORHYNCHUS ANATINUS CANIS FAMILIARIS ISOFORM 1 MUS MUSCULUS Q2TUM3 KCNRG_MOUSE REGULATORY CLLD4 CLLD4-LIKE KDA LIKE 2 UNNAMED PRODUCT RATTUS NORVEGICUS TETRAMERISATION DOMAIN CONTAINING 15 PAN TROGLODYTES HOMO SAPIENS ELEGANS KCD15_MOUSE DOMAIN-CONTAINING KCTD15 CHANNELS VARIANT …	Caenorhabditis elegans - embryonic development ending in birth or egg hatching	0.0001	molecular_function	molecular_function
16	0.00306263	1.29407	7292197	I200606230668	L200609140055	CCAAGAAGAAGTAAATAATTTTTATTTTATTGTTCTCTTGTTACGTTTGGTCTTAAAGAT	148	131	17	63.5975	84.4025	71.435	53.8265	2.86545e-17	2.18996e-13	1	1	1	1	Y	Y	SS-contig_16	1474	.	57.8		Contig16	gi|15774042		ps	elongation factor 1-alpha (EF-1-alpha), putative	0.0	gi|158595758	863	460	513	91	90	46	22	1	FOR	Brugia malayi	ELONGATION FACTOR 1-ALPHA EF-1-ALPHA BRUGIA MALAYI 1 ALPHA EF HYPOTHETICAL CAENORHABDITIS BRIGGSAE >GI TRANSLATION ANCYLOSTOMA CEYLANICUM Q2HJN9 EF1A4_OSCTI EF-1-ALPHA-4 EUKARYOTIC 1A OSCHEIUS TIPULAE 1-ALPHA-4 ALPHA-4 Q2HJN8 EF1A2_OSCTI EF-1-ALPHA-2 1-ALPHA-2 ALPHA-2 FAMILY MEMBER EFT-3 ELEGANS EFT-4 EF1A_CAEEL ISOFORM A EFT Q2HJN4 EF1A1_OSCTI EF-1-ALPHA-1 1-ALPHA-1 ALPHA-1 EF1A_ONCVO Q2HJN6 EF1…	Caenorhabditis elegans - positive regulation of growth rate - embryonic development ending in birth or egg hatching - growth - larval development (sensu Nematoda) - locomotory behavior - reproduction - cytoplasm	0	protein binding||binding	binding	protein binding
17	0.0744878	1.4105	7287567	L200609140054	L200609140053	AATGAAGTTATTACTGAAGTACAAAACTTCATTAAGAAGATTGGATACAATCCAAAAG	31	31	0	13.3211	17.6789	23.4623	17.6789	1.27389e-06	2.61513e-05	1	1	1	1	Y	Y	SS-contig_17	682	.	61.6		Contig17	gi|15774111		ps	elongation factor 1-alpha, putative	1E-120	gi|158600618	434	220	464	94	47	1	23	1	FOR	Brugia malayi	ELONGATION FACTOR 1-ALPHA BRUGIA MALAYI 1 ALPHA EF-1-ALPHA EF TRANSLATION ANCYLOSTOMA CEYLANICUM EEF-1 CHAIN ANISAKIS SIMPLEX EEF EF1A_ONCVO >GI HYPOTHETICAL CAENORHABDITIS BRIGGSAE FAMILY MEMBER EFT-3 ELEGANS EFT-4 EF1A_CAEEL ISOFORM A EFT EUKARYOTIC 1A OSCHEIUS TIPULAE Q2HJN8 EF1A2_OSCTI EF-1-ALPHA-2 1-ALPHA-2 ALPHA-2 Q2HJN9 EF1A4_OSCTI EF-1-ALPHA-4 1-ALPHA-4 ALPHA-4 Q2HJN4 EF1A1_OSCTI EF-1-ALP…	Caenorhabditis elegans - positive regulation of growth rate - embryonic development ending in birth or egg hatching - growth - larval development (sensu Nematoda) - locomotory behavior - reproduction - cytoplasm	0	translation elongation factor activity||translation factor activity\, nucleic acid binding||translation regulator activity	translation regulator activity	translation factor activity\, nucleic acid binding
18	0.000467747	1.76258	7292365	K200609140052	K200609140052	TCAAGGGAGTCACTAAATCTGAAGGAGATGCTAAGGCTACCAAATCTGCACAAAAGGCTG	8	1	7	3.43771	4.56229	1.7286	1.3025	0.18859	0.253756	0	0	0	0			SS-contig_18	524	.	61.5		Contig18	gi|12714037		ps	Elongation factor 1-alpha 4 (EF-1-alpha-4) elongation factor 1A	4E-070	gi|122098435	266	145	459	90	32	313	1	1	FOR	Oscheius tipulae	Q2HJN9 EF1A4_OSCTI ELONGATION FACTOR 1-ALPHA EF-1-ALPHA-4 EUKARYOTIC TRANSLATION 1A OSCHEIUS TIPULAE 1 ALPHA EF 1-ALPHA-4 ALPHA-4 Q2HJN8 EF1A2_OSCTI EF-1-ALPHA-2 1-ALPHA-2 ALPHA-2 Q2HJN4 EF1A1_OSCTI EF-1-ALPHA-1 1-ALPHA-1 ALPHA-1 HYPOTHETICAL CAENORHABDITIS BRIGGSAE >GI ANCYLOSTOMA CEYLANICUM BRUGIA MALAYI EF-1-ALPHA FAMILY MEMBER EFT-4 ELEGANS ISOFORM D EFT EFT-3 EF1A_CAEEL A EEF-1 CHAIN ANISAKI…	Caenorhabditis elegans - positive regulation of growth rate - embryonic development ending in birth or egg hatching - growth - larval development (sensu Nematoda) - locomotory behavior - reproduction - cytoplasm	3e-69	protein binding||binding	binding	protein binding
19	6.52576e-05	1.36122	7289373	I200606231001	K200609140049	ATCAAGGGAGTCACCAAATCTTAACGAGATGCTAAGGCCACCAAATCTGCACAAAAAGCC	1	0	1	0.429713	0.570287	0.429713	0.32379	0.51213	0.569339	0	0	0	0			SS-contig_19	515	5	48		Contig19	gi|8928628		ps	Elongation FacTor family member (eft-4) [Caenorhabditis elegans]	6E-024	gi|32566303	113	88	429	70	21	342	3	1	FOR	Caenorhabditis elegans	ELONGATION FACTOR FAMILY MEMBER EFT-4 CAENORHABDITIS ELEGANS >GI ISOFORM D EFT EFT-3 EF1A_CAEEL 1-ALPHA EF-1-ALPHA A 1 ALPHA EF HYPOTHETICAL BRIGGSAE TRANSLATION REMANEI Q2HJN9 EF1A4_OSCTI EF-1-ALPHA-4 EUKARYOTIC 1A OSCHEIUS TIPULAE 1-ALPHA-4 ALPHA-4 BRUGIA MALAYI DEBARYOMYCES HANSENII UNNAMED PRODUCT A5DPE3 EF1A_PICGU PICHIA GUILLIERMONDII ATCC 6260 CAPSASPORA OWCZARZAKI ANCYLOSTOMA CEYLANICUM Q…	Caenorhabditis elegans - positive regulation of growth rate - embryonic development ending in birth or egg hatching - growth - larval development (sensu Nematoda) - locomotory behavior - reproduction - cytoplasm	2e-25	protein binding||binding	binding	protein binding
20	0.00252157	2.60449	7281037	K200609140027	L200609140027	GTATATAATAAATTTAATCAAAATGTTTTTCCACGCCGTGGTCAATAGAATTAATTTCTA	49	2	47	21.0559	27.9441	17.2459	12.9949	3.28403e-05	0.000312347	1	1	1	1	Y	Y	SS-contig_20	1204	.	69.9		Contig20	gi|12712532		unk	L3NieAg.01	2E-038	gi|5669875	163	197	229	42	86	35	467	1	FOR	Strongyloides stercoralis	L3NIEAG.01 STRONGYLOIDES STERCORALIS CHAIN CRYSTAL STRUCTURE GOLGI-ASSOCIATED PR-1 GOLGI ASSOCIATED PR 1 CHROMOSOME 9 OPEN READING FRAME 19 ISOFORM CRA_A HOMO SAPIENS >GI GAPR1_HUMAN PLANT PATHOGENESIS-RELATED GAPR-1 GLIOMA 2 GLIPR C9ORF19 UNNAMED PRODUCT PATHOGENESIS RELATED GAPR SIMILAR TO MACACA MULATTA 17KD PAN TROGLODYTES FASCICULARIS CANIS FAMILIARIS RATTUS NORVEGICUS HYPOTHETICAL TAURUS MU…	GLI pathogenesis-related 2 - Mus musculus - extracellular region - Golgi apparatus	1e-24	molecular_function	molecular_function
21	1.5255e-05	2.58209	7289218	K200609140025	K200609140025	ATTCTCCTGCAGGAAATATGTTAAATGAATTCCATAAGAATGTTTTCAAACGCCTTCCTC	129	7	122	55.433	73.567	42.3169	31.886	7.7617e-11	1.63494e-08	1	1	1	1	Y	Y	SS-contig_21	1111	.	70.4		Contig21	gi|8323102		unk	L3NieAg.01	4E-041	gi|5669875	172	193	229	44	84	35	451	1	FOR	Strongyloides stercoralis	L3NIEAG.01 STRONGYLOIDES STERCORALIS CHAIN CRYSTAL STRUCTURE GOLGI-ASSOCIATED PR-1 GOLGI ASSOCIATED PR 1 CHROMOSOME 9 OPEN READING FRAME 19 ISOFORM CRA_A HOMO SAPIENS >GI CG4270-PA A DROSOPHILA MELANOGASTER GAPR1_HUMAN PLANT PATHOGENESIS-RELATED GAPR-1 GLIOMA 2 GLIPR C9ORF19 UNNAMED PRODUCT PATHOGENESIS RELATED GAPR SIMILAR TO MACACA MULATTA 17KD PAN TROGLODYTES FASCICULARIS HYPOTHETICAL TAURUS E…	GLI pathogenesis-related 2 - Mus musculus - extracellular region - Golgi apparatus	8e-22	molecular_function	molecular_function
22	3.58147e-05	1.63442	7280870	K200609140024	J200606231335	ACTGGACACTTCACTCAATTAGTATGGAAAGATACAAAGAAAGTTGGATGTGGT	10	0	10	4.29713	5.70287	4.29713	3.2379	0.0381767	0.0719526	0	1	1	0			SS-contig_22	812	.	69.1		Contig22	gi|7275039		unk	L3NieAg.01	2E-035	gi|5669875	139	169	229	42	74	35	195	2	FOR	Strongyloides stercoralis	L3NIEAG.01 STRONGYLOIDES STERCORALIS DROSOPHILA PSEUDOOBSCURA >GI MELANOGASTER CHAIN CRYSTAL STRUCTURE GOLGI-ASSOCIATED PR-1 GOLGI ASSOCIATED PR 1 CHROMOSOME 9 OPEN READING FRAME 19 ISOFORM CRA_A HOMO SAPIENS GAPR1_HUMAN PLANT PATHOGENESIS-RELATED GAPR-1 GLIOMA 2 GLIPR C9ORF19 UNNAMED PRODUCT PATHOGENESIS RELATED GAPR SIMILAR TO MACACA MULATTA 17KD PAN TROGLODYTES FASCICULARIS NEMATOSTELLA VECTEN…	GLI pathogenesis-related 2 - Mus musculus - extracellular region - Golgi apparatus	2e-18	molecular_function	molecular_function
23	5.77209e-05	3.28525	7297214	L200609140021	J200606231446	CCAGTTGAAGCACCAGTTGAACCAGCAGTTGAACCACCAG	161	1	160	69.1838	91.8162	67.1983	50.6341	2.45529e-16	1.11292e-12	1	1	1	1	Y	Y	SS-contig_23	1309	.	68.2		Contig23	gi|1126955		tr	PREDICTED: similar to 5-amp-activated protein kinase, beta subunit	3E-043	gi|115681537	179	219	727	49	30	41	400	11	FOR	Strongylocentrotus purpuratus	SIMILAR TO 5-AMP-ACTIVATED KINASE BETA SUBUNIT STRONGYLOCENTROTUS PURPURATUS >GI AMP-ACTIVATED AMP ACTIVATED MEROZOITE BABESIA BOVIS HYPOTHETICAL DDBDRAFT_0187057 DICTYOSTELIUM DISCOIDEUM AX4 UNKNOWN PICST_30179 PICHIA STIPITIS CBS 6054 CELLULOSOMAL SCAFFOLDIN ANCHORING MONODELPHIS DOMESTICA POD-EPPT PODOCORYNE CARNEA POD EPPT ASPERGILLUS CLAVATUS NRRL 1 TRICHOMONAS VAGINALIS G3 MICROTUBULE-ASSOC…	CG3108 - Drosophila melanogaster - metallocarboxypeptidase activity	1e-24	ubiquitin binding||small conjugating protein binding||protein binding||binding	binding	protein binding
24	2.50827e-05	3.44582	7290590	L200609140020	K200609140019	ACCGAAATTCCAGTAGAAACACCAGTTGAAACACCAGCTGAAACTTCAGTAGATGCACCA	1	0	1	0.429713	0.570287	0.429713	0.32379	0.51213	0.569339	0	0	0	0			SS-contig_24	525	.	58.7		Contig24	gi|12712496		cs	PREDICTED: similar to 5-amp-activated protein kinase, beta subunit	4E-037	gi|115681537	157	171	727	51	24	84	1	12	FOR	Strongylocentrotus purpuratus	SIMILAR TO 5-AMP-ACTIVATED KINASE BETA SUBUNIT STRONGYLOCENTROTUS PURPURATUS >GI AMP-ACTIVATED AMP ACTIVATED UNKNOWN DICTYOSTELIUM DISCOIDEUM MEROZOITE BABESIA BOVIS HYPOTHETICAL PICST_30179 PICHIA STIPITIS CBS 6054 DDBDRAFT_0187057 AX4 ENTEROBACTER SAKAZAKII ATCC BAA-894 GERMINATION 270G T2BO CELLULOSOMAL SCAFFOLDIN ANCHORING MONODELPHIS DOMESTICA TRICHOMONAS VAGINALIS G3 CELLULASE GUN6_DICDI EN…	CG3108 - Drosophila melanogaster - metallocarboxypeptidase activity	6e-23	extracellular matrix constituent\, lubricant activity||extracellular matrix structural constituent||structural molecule activity	structural molecule activity	extracellular matrix structural constituent
25	0.000502532	3.32913	7293802	K200609140018	K200609140017	CGAAACACCAGTTGAAACACCAGCTGAAACTTCAGTAGATGCACCAACCGAAAATCCAAC	1	0	1	0.429713	0.570287	0.429713	0.32379	0.51213	0.569339	0	0	0	0			SS-contig_25	496	.	61.1		Contig25	gi|8322600		cs	PREDICTED: similar to 5-amp-activated protein kinase, beta subunit	6E-020	gi|115681537	99.8	187	727	39	26	41	3	11	FOR	Strongylocentrotus purpuratus	SIMILAR TO 5-AMP-ACTIVATED KINASE BETA SUBUNIT STRONGYLOCENTROTUS PURPURATUS >GI AMP-ACTIVATED AMP ACTIVATED HYPOTHETICAL PICST_30179 PICHIA STIPITIS CBS 6054 BABESIA BOVIS T2BO CELLULASE DICTYOSTELIUM DISCOIDEUM AX4 GUN6_DICDI ENDOGLUCANASE PRECURSOR ENDO-1 4-BETA-GLUCANASE SPORE GERMINATION GERMINATION-SPECIFIC BETA-GLUCANASE GLUCANASE SPECIFIC MEROZOITE UNKNOWN DDBDRAFT_0187057 270G CG3108-PA …	CG3108 - Drosophila melanogaster - metallocarboxypeptidase activity	9e-16	opioid receptor activity||peptide receptor activity\, G-protein coupled||rhodopsin-like receptor activity||G-protein coupled receptor activity||transmembrane receptor activity||receptor activity||signal transducer activity||molecular transducer activity	molecular transducer activity	signal transducer activity
26	0.000564674	2.60698	7288802	J200606231779	L200609140015	AAAAGTATAACTGAAAAATTAAGAGCTAAAAAAGGAACAGATATTAATGATGATGAGACT	1	0	1	0.429713	0.570287	0.429713	0.32379	0.51213	0.569339	0	0	0	0			SS-contig_26	529	.	72.8		Contig26	gi|12714226		tr	Vacuolar protein sorting 36 containing protein	3E-041	gi|158592061	170	118	390	68	30	178	176	1	FOR	Brugia malayi	VACUOLAR SORTING 36 CONTAINING BRUGIA MALAYI TEMPORARILY ASSIGNED GENE NAME FAMILY MEMBER TAG-318 CAENORHABDITIS ELEGANS >GI HYPOTHETICAL BRIGGSAE SIMILAR TO MELLIFERA VPS36_RAT PROTEIN-SORTING-ASSOCIATED ELL-ASSOCIATED 45 KDA SORTING-ASSOCIATED ASSOCIATED ELL YEAST GALLUS HOMOLOG S. CEREVISIAE ORNITHORHYNCHUS ANATINUS TAURUS ISOFORM 2 PAN TROGLODYTES 3 4 MACACA MULATTA UNNAMED PRODUCT MUS MUSCUL…	vacuolar protein sorting 36 (yeast) - Mus musculus - lysosome - late endosome - endosome transport - ubiquitin binding	4e-35	ubiquitin binding||small conjugating protein binding||protein binding||binding	binding	protein binding
27	7.65086e-05	2.71517	7277765	K200609140014	K200609140013	GATGTGCTGTTGTTCATACTGACGAATATTACATTTGTTGTCTATATTTTCGATTGGGAG	135	0	135	58.0113	76.9887	58.0113	43.7117	2.60619e-14	3.80489e-11	1	1	1	1	Y	Y	SS-contig_27	1007	.	69.1	988	Contig27	gi|7066886		st	hydroxyproline-rich glycoprotein	3E-020	gi|22333	102	105	303	51	35	35	1	12	FOR	Zea mays	HYDROXYPROLINE-RICH GLYCOPROTEIN ZEA MAYS >GI HYP-RICH HYDROXYPROLINE RICH HYP HYPOTHETICAL MONODELPHIS DOMESTICA DIPLOPERENNIS EXTENSIN HRGP CHITINASE BETA VULGARIS SUBSP. ATPASE CONTAINING VON WILLEBRAND FACTOR TYPE A VWA DOMAIN-LIKE HALORUBRUM LACUSPROFUNDI ATCC DOMAIN LIKE CARBONIC ANHYDRASE FAMILY ARABIDOPSIS THALIANA UNNAMED PRODUCT COPRINOPSIS CINEREA OKAYAMA7#130 AGAP005951-PA ANOPHELES G…	elastin b - Danio rerio - biological_process - molecular_function - cellular_component	6e-18	molecular_function	molecular_function
28	0.000153024	1.77094	7291614	I200606232001	K200609140011	GGTGCAGACCGTTTTATTAATATGGTTTGGAGTTCAGCAACTCAGATTGGATGTGCTGTT	1	0	1	0.429713	0.570287	0.429713	0.32379	0.51213	0.569339	0	0	0	0			SS-contig_28	516	4.5	60.5		Contig28	gi|8322264		unk	pathogen-related protein	1E-005	gi|151945249	52.4	40	299	45	13	227	397	1	FOR	Saccharomyces cerevisiae YJM789	PATHOGEN-RELATED SACCHAROMYCES CEREVISIAE PATHOGEN RELATED UNKNOWN FUNCTION HAS SIMILARITY TO PRY2P PRY3P PLANT PR-1 CLASS PROTEINS >GI PRY1_YEAST PRY1 PRECURSOR IN SC 1 HYPOTHETICAL YJL079C VANDERWALTOZYMA POLYSPORA DSM UNNAMED PRODUCT KLUYVEROMYCES LACTIS DEBARYOMYCES HANSENII KPOL_282P1 CANDIDA GLABRATA PRY1P PRY2_YEAST PRY2 2 YFW12 EXTRACELLULAR CHLAMYDOMONAS REINHARDTII LODDEROMYCES ELONGISP…	GLI pathogenesis-related 1 (glioma) - Mus musculus - extracellular region	0.021
29	0.00168534	2.753	7283865	L200609140010	K200609140009	TAGACAGAAAGAAAGAGTAACTGATAACTACAGAGACCCTAGTGATCCTAGATCTTTTGG	132	2	130	56.7221	75.2779	52.7927	39.7795	3.70684e-13	2.8432e-10	1	1	1	1	Y	Y	SS-contig_29	503	.	71		Contig29	gi|12713201		unk	conserved hypothetical protein [Aedes aegypti]	5E-004	gi|157117027	47	42	1313	57	3	961	1	8	FOR	Aedes aegypti	CONSERVED HYPOTHETICAL AEDES AEGYPTI >GI SIMILAR TO NUCLEAR AUTOANTIGEN SPECKLED 100 KDA DOT-ASSOCIATED LYSP100B CANIS FAMILIARIS DOT ASSOCIATED COPRINOPSIS CINEREA OKAYAMA7#130 NASONIA VITRIPENNIS S-ANTIGEN S ANTIGEN CG9056-PA MELLIFERA CYTOCHROME ACUMINATA P450 3 MUSCULUS RIKEN CDNA MONODELPHIS DOMESTICA GALLUS RATTUS NORVEGICUS CG6227-PA DROSOPHILA MELANOGASTER EQUUS CABALLUS ISOFORM CRA_B HOM…	CG6227 - Drosophila melanogaster - mRNA binding - ATP-dependent RNA helicase activity - nuclear mRNA splicing, via spliceosome - spliceosome - RNA helicase activity - RNA splicing factor activity, transesterification mechanism - regulation of alternative nuclear mRNA splicing, via spliceosome - nucleus	0.002	mRNA binding||RNA binding||nucleic acid binding||binding	binding	nucleic acid binding
30	4.73471e-05	2.64856	7295665	I200606232224	K200609144000	GAGATAATCGAGGAAAGATGTCTCTTACCCTACATACTGACTATAAAGAAAAATAGGGAA	109	101	8	46.8387	62.1613	62.6286	47.1908	2.49607e-15	6.44006e-12	1	1	1	1	Y	Y	SS-contig_30	586	.	68.4		Contig30	gi|9831298		unk	dihydroflavonol reductase	2.1	gi|1695134	35.4	56	371	42	15	294	231	1	FOR	Forsythia x intermedia	DIHYDROFLAVONOL REDUCTASE FORSYTHIA X INTERMEDIA HYPOTHETICAL TRYPANOSOMA BRUCEI TREU927 4-HYDROXYPHENYLPYRUVATE DIOXYGENASE PSEUDOMONAS FLUORESCENS PF-5 >GI HYDROXYPHENYLPYRUVATE PF 5 SYRINGAE PV. TOMATO STR. PHASEOLICOLA UNNAMED PRODUCT VITIS VINIFERA AERUGINOSA PA7 AZOTOBACTER VINELANDII AVOP CHLORORAPHIS 4 PLASMODIUM CHABAUDI PUTIDA GB-1 1 W619 PARAMECIUM TETRAURELIA STRAIN D4-2 D4 2 4-HYDROX…
31	4.63626e-05	2.98112	7279381	K200609143997	K200609143997	GGAACTTATGGCCGGAGAAGCAGACTAAATCTCATATTCTTGTAATTACACATTATTGCA	97	19	78	41.6822	55.3178	12.343	9.30046	0.000442654	0.00229096	1	1	1	1	Y	Y	SS-contig_31	972	0.1	72		Contig31	gi|8929585		st	EF hand family protein	3E-083	gi|158591292	311	161	161	95	100	1	142	1	FOR	Brugia malayi	FAMILY BRUGIA MALAYI TROPONIN-LIKE ANISAKIS SIMPLEX TROPONIN LIKE PARALYSED ARREST AT TWO-FOLD MEMBER PAT-10 CAENORHABDITIS ELEGANS >GI HYPOTHETICAL BRIGGSAE C C-LIKE MELOIDOGYNE INCOGNITA TROPONIN-C PAHANGI TNC-2 TNNC2_CAEEL ISOFORM 2 SIMILAR TO 1 NASONIA VITRIPENNIS LYCOSA SINGORIENSIS MACONELLICOCCUS HIRSUTUS ALLERGEN PERIPLANETA AMERICANA BLA G BLATTELLA GERMANICA CG9073-PA TRIBOLIUM CASTANEU…	Caenorhabditis elegans - reproduction - embryonic development ending in birth or egg hatching - biological_process - larval development (sensu Nematoda) - locomotion - muscle contraction - muscle thin filament assembly - embryonic development	2e-84
32	0.000328244	2.5813	7284260	I200606232445	K200609143996	ACCTTGCTGATAAAGCTGTTTCTGGAGCAATGTTATGTGGAAAAATAAGTGCAAAAGAAT	72	0	71	30.9393	41.0607	30.9393	21.8303	2.66219e-08	2.97866e-06	1	1	1	1	Y	Y	SS-contig_32	1216	.	73.7		Contig32	gi|33621213		pm	metalloproteinase precursor	0.0	gi|17865392	778	377	377	99	100	1	2	1	FOR	Strongyloides stercoralis	METALLOPROTEINASE PRECURSOR STRONGYLOIDES STERCORALIS HYPOTHETICAL CAENORHABDITIS BRIGGSAE >GI ELEGANS NAS34_CAEEL NAS-34 NEMATODE ASTACIN 34 DEFECTIVE HATCHING 1 HCH-1 NAS HCH NAS33_CAEEL NAS-33 33 PROTEASE FAMILY MEMBER 30 NAS30_CAEEL NAS-30 METALLOPROTEASE BRUGIA MALAYI NAS-37 EXTRACELLULAR MATRIX 37 NAS37_CAEEL TOLLISH TOLLOID BMP-1 TOH-1 NAS26_CAEEL NAS-26 26 NAS-23 NAS23_CAEEL 23 ONCHOCERCA…	Caenorhabditis elegans - post-embryonic body morphogenesis - negative regulation of multicellular organism growth - molting cycle, protein-based cuticle - collagen and cuticulin-based cuticle development - ecdysis, collagen and cuticulin-based cuticle	8e-40	peptidase activity||hydrolase activity||catalytic activity	catalytic activity	hydrolase activity
33	0.000302695	2.65152	7280103	K200609143994	K200609143994	TTGCCAACCTGGTTCAGGATTAGAAATAAAATATCTTGCTGATTACACTGTTTCTGGTGC	12	0	12	5.15656	6.84344	5.15656	3.88548	0.0231588	0.0487052	1	1	1	1	Y	Y	SS-contig_33	1021	0.1	71.6		Contig33	gi|7066908		pm	metalloproteinase precursor	1E-159	gi|17865392	563	340	377	79	90	7	2	1	FOR	Strongyloides stercoralis	METALLOPROTEINASE PRECURSOR STRONGYLOIDES STERCORALIS HYPOTHETICAL CAENORHABDITIS BRIGGSAE >GI ELEGANS NAS34_CAEEL NAS-34 NEMATODE ASTACIN 34 DEFECTIVE HATCHING 1 HCH-1 NAS HCH NAS33_CAEEL NAS-33 33 PROTEASE FAMILY MEMBER NAS-23 NAS23_CAEEL 23 METALLOPROTEASE BRUGIA MALAYI NAS-31 Q7JLI1 NAS31_CAEEL 31 30 NAS30_CAEEL NAS-30 NAS27_CAEEL NAS-27 27 NAS-37 EXTRACELLULAR MATRIX 37 NAS37_CAEEL TOH-2 TOH…	Caenorhabditis elegans - post-embryonic body morphogenesis - negative regulation of multicellular organism growth - molting cycle, protein-based cuticle - collagen and cuticulin-based cuticle development - ecdysis, collagen and cuticulin-based cuticle	1e-34	peptidase activity||hydrolase activity||catalytic activity	catalytic activity	hydrolase activity
34	0.0148028	1.26875	7281706	K200609143991	K200609143991	CCAAACAAGAATACGATGAATCAGGTCCATCAATCGTTCACAGAAAATGCTTCTAAATTT	8	8	0	3.43771	4.56229	6.05477	4.56229	0.0138687	0.0326833	0	0	1	1			SS-contig_34	1174	.	61.1		Contig34	gi|9830789		cs	Chain A, Crystal Structure Of Caenorhabditis Elegans Mg-Atp Actin Complexed With	0.0	gi|14278147	734	364	375	99	97	12	3	1	FOR		CHAIN CRYSTAL STRUCTURE CAENORHABDITIS ELEGANS MG-ATP ACTIN COMPLEXED WITH HUMAN GELSOLIN SEGMENT 1 AT 1.75 RESOLUTION MG ATP >GI ACT1_CAEEL ACTIN-1 6624 HYPOTHETICAL PANAGRELLUS REDIVIVUS FAMILY MEMBER ACT-4 BRIGGSAE ACT4_CAEEL ACTIN-4 ISOFORM A COOPERIA ONCOPHORA REMANEI ACT BRUGIA MALAYI ACT2_CAEEL ACTIN-2 2 BETA XENOPUS TROPICALIS Q6NVA9 ACTB_XENTR CYTOPLASMIC BETA-ACTIN NOVEL SIMILAR TO I AC…	act-1, T04C12.4, act-3, T04C12.6: Actin-1/3 - Caenorhabditis elegans - protein binding	0	structural constituent of cytoskeleton||structural molecule activity	structural molecule activity	structural constituent of cytoskeleton
35	8.261e-05	1.69535	7294951	K200609143990	J200606232778	TTTTGATCTTTTTCGGAATTATTAAGGCATTGATTAGTAGGCACTTACGGATGAATTTTT	37	37	0	15.8994	21.1006	28.0033	21.1006	1.21107e-07	4.35789e-06	1	1	1	1	Y	Y	SS-contig_35	1452	.	64		Contig35	gi|9831272		cs	actin [Panagrellus redivivus]	0.0	gi|21386909	519	261	376	98	69	1	33	3	FOR	Panagrellus redivivus	ACTIN PANAGRELLUS REDIVIVUS >GI FAMILY MEMBER ACT-4 CAENORHABDITIS ELEGANS HYPOTHETICAL BRIGGSAE ACT4_CAEEL ACTIN-4 ISOFORM A COOPERIA ONCOPHORA REMANEI ACT 2 BRUGIA MALAYI 1 ACT1_CAEEL ACTIN-1 6624 ACT2_CAEEL ACTIN-2 ACT1_ONCVO CHAIN CRYSTAL STRUCTURE MG-ATP COMPLEXED WITH HUMAN GELSOLIN SEGMENT AT 1.75 RESOLUTION MG ATP SETARIA DIGITATA PLECTUS ACUMINATUS HETERODERA GLYCINES GLOBODERA ROSTOCHIE…	Caenorhabditis elegans - reproduction - biological_process - larval development (sensu Nematoda) - growth - hermaphrodite genitalia development - embryonic development ending in birth or egg hatching - embryonic cleavage - cytokinesis	0	structural constituent of cytoskeleton||structural molecule activity	structural molecule activity	structural constituent of cytoskeleton
36	0.00283238	0.89015	7284186	L200609143995	K200609143987	GGTCCATCAATTGTTCACAGAAAGTGCTTCTAAATTTCTTGTATACCAACTCTTCCAAAA	29	28	1	12.4617	16.5383	19.3745	14.5988	1.0743e-05	0.000133	1	1	1	1	Y	Y	SS-contig_36	1199	.	59.4		Contig36	gi|9832458		cs	actin [Panagrellus redivivus]	0.0	gi|21386909	756	376	376	99	100	1	18	1	FOR	Panagrellus redivivus	ACTIN PANAGRELLUS REDIVIVUS >GI CAENORHABDITIS ELEGANS ACT1_CAEEL ACTIN-1 6624 HYPOTHETICAL 1 BRUGIA MALAYI 2 FAMILY MEMBER ACT-4 BRIGGSAE ACT4_CAEEL ACTIN-4 ISOFORM A COOPERIA ONCOPHORA REMANEI ACT CHAIN CRYSTAL STRUCTURE MG-ATP COMPLEXED WITH HUMAN GELSOLIN SEGMENT AT 1.75 RESOLUTION MG ATP ACT1_ONCVO ACT2_ONCVO ACTIN-2 SETARIA DIGITATA ACT2_CAEEL BURSAPHELENCHUS XYLOPHILUS ORNITHODOROS MOUBATA…	act-1, T04C12.4, act-3, T04C12.6: Actin-1/3 - Caenorhabditis elegans - protein binding	0	structural constituent of cytoskeleton||structural molecule activity	structural molecule activity	structural constituent of cytoskeleton
37	0.0875665	0.36164	7289466	L200609143993	K200609143986	ATGGATGTTATTGGATTGGTTATGTGGTCACAAAGGGATTCTCTATGTGTGGAGAATGAT	1	1	0	0.429713	0.570287	0.756847	0.570287	0.384317	0.450145	0	0	0	0			SS-contig_37	683	.	58.1		Contig37	gi|12715129		cs	actin	3E-056	gi|156640548	207	116	376	86	31	62	278	2	FOR	Bursaphelenchus xylophilus	ACTIN BURSAPHELENCHUS XYLOPHILUS ACTC_BIOOB CYTOPLASMIC >GI BIOMPHALARIA OBSTRUCTA ACTC_BIOTE TENAGOPHILA ACTC_BIOPF PFEIFFERI SIMILAR TO ACTIN-87E ISOFORM 1 TRIBOLIUM CASTANEUM APRIONA GERMARI 87E BACTIN1 DANIO RERIO PANAGRELLUS REDIVIVUS CAENORHABDITIS ELEGANS CHAIN CRYSTAL STRUCTURE MG-ATP COMPLEXED WITH HUMAN GELSOLIN SEGMENT AT 1.75 RESOLUTION MG ATP ACT1_CAEEL ACTIN-1 6624 HYPOTHETICAL FAMI…	act-1, T04C12.4, act-3, T04C12.6: Actin-1/3 - Caenorhabditis elegans - protein binding	2e-57	structural constituent of cytoskeleton||structural molecule activity	structural molecule activity	structural constituent of cytoskeleton
38	0.000913526	0.79137	7285174	I200606232883	J200606232884	GGATCGGAGGATCAATCTTAGCTTCACTTTCCACCTTCCAACAGATGTG	1	1	0	0.429713	0.570287	0.756847	0.570287	0.384317	0.450145	0	0	0	0			SS-contig_38	472	0.2	60.4		Contig38	gi|9832255		cs	Actin-3 >gi|558675|emb|CAA86290.1| actin	2E-072	gi|728792	274	154	376	87	41	206	2	1	FOR	Limulus polyphemus	ACT3_LIMPO ACTIN-3 >GI ACTIN LIMULUS POLYPHEMUS 3 CHAIN CRYSTAL STRUCTURE CAENORHABDITIS ELEGANS MG-ATP COMPLEXED WITH HUMAN GELSOLIN SEGMENT 1 AT 1.75 RESOLUTION MG ATP ACT1_CAEEL ACTIN-1 6624 HYPOTHETICAL CYTOPLASMIC PINCTADA FUCATA BRUGIA MALAYI PANAGRELLUS REDIVIVUS SETARIA DIGITATA FAMILY MEMBER ACT-4 ISOFORM C ACT B BRIGGSAE ACT2_CAEEL ACTIN-2 2 ACT4_CAEEL ACTIN-4 A COOPERIA ONCOPHORA REMAN…	act-1, T04C12.4, act-3, T04C12.6: Actin-1/3 - Caenorhabditis elegans - protein binding	8e-74	structural constituent of cytoskeleton||structural molecule activity	structural molecule activity	structural constituent of cytoskeleton
39	0.000152149	1.58902	7284321	L200609143990	K200609143982	GTTTGTAAATATTCTCCTCCAGGAAACTATCCTAGACAGTTCGAAGCAAACGTTTGACGA	42	0	41	18.048	23.952	18.048	12.1339	2.1541e-05	0.000495124	1	1	1	1	Y	Y	SS-contig_39	1010	.	61.8		Contig39	gi|17865391		unk	L3NieAg.01	1E-128	gi|5669875	460	226	229	97	99	2	76	1	FOR	Strongyloides stercoralis	L3NIEAG.01 STRONGYLOIDES STERCORALIS DROSOPHILA PSEUDOOBSCURA >GI MELANOGASTER NEMATOSTELLA VECTENSIS CG4270-PA ISOFORM A HYPOTHETICAL DANIO RERIO NOVEL WU VENOM ALLERGEN-LIKE 13 SCHISTOSOMA MANSONI ALLERGEN LIKE VANDERWALTOZYMA POLYSPORA DSM AAL178WP ASHBYA GOSSYPII ATCC RATTUS NORVEGICUS SIMILAR TO GLI PATHOGENESIS-RELATED 2 PATHOGENESIS RELATED MUS MUSCULUS Q9CYL5 GAPR1_MOUSE GOLGI-ASSOCIATED …	GLI pathogenesis-related 2 - Mus musculus - extracellular region - Golgi apparatus	1e-20	molecular_function	molecular_function
40	0.000197059	2.41438	7280052	K200609143959	L200609143968	AACTATGATAAGGATAAAGCCAAAAATTTTAAAGTCATGAAAAACAAATTTTTCAATGAG	14	0	14	6.01598	7.98402	6.01598	4.53307	0.0141769	0.033246	1	1	1	1	Y	Y	SS-contig_40	713	.	71.9		Contig40	gi|8323841		unk	L3NieAg.01	1E-102	gi|5669875	374	201	229	88	88	2	68	1	FOR	Strongyloides stercoralis	L3NIEAG.01 STRONGYLOIDES STERCORALIS DROSOPHILA PSEUDOOBSCURA >GI NEMATOSTELLA VECTENSIS CHROMOSOME 9 OPEN READING FRAME 19 ISOFORM CRA_A HOMO SAPIENS UNNAMED PRODUCT MACACA FASCICULARIS PATHOGENESIS-RELATED 2 MUS MUSCULUS Q9CYL5 GAPR1_MOUSE GOLGI-ASSOCIATED PLANT 1 PR-1 GAPR-1 GLIOMA GLIPR PATHOGENESIS RELATED GOLGI ASSOCIATED PR GAPR HYPOTHETICAL ORNITHORHYNCHUS ANATINUS SIMILAR TO CANIS FAMILI…	GLI pathogenesis-related 2 - Mus musculus - extracellular region - Golgi apparatus	2e-18	molecular_function	molecular_function
41	0.00341393	0.88157	7279054	L200609143965	L200609143966	AGAGATTACCCTGATAAAATATTTACTTTTGGTGGTGATAATAATAATGGTAAAAAAAGA	1	0	1	0.429713	0.570287	0.429713	0.32379	0.51213	0.569339	0	0	0	0			SS-contig_41	625	.	68.3		Contig41	gi|8323006		unk	L3NieAg.01	1E-104	gi|5669875	219	127	229	85	55	8	1	2	FOR	Strongyloides stercoralis	L3NIEAG.01 STRONGYLOIDES STERCORALIS DROSOPHILA PSEUDOOBSCURA >GI NEMATOSTELLA VECTENSIS HYPOTHETICAL DANIO RERIO NOVEL WU SIMILAR TO GENBANK ACCESSION NUMBER SCP-LIKE EXTRACELLULAR SCHISTOSOMA JAPONICUM SCP LIKE MELANOGASTER ORNITHORHYNCHUS ANATINUS VENOM ALLERGEN-LIKE 13 MANSONI ALLERGEN VANDERWALTOZYMA POLYSPORA DSM EQUUS CABALLUS RATTUS NORVEGICUS CHROMOSOME 9 OPEN READING FRAME 19 ISOFORM CR…	GLI pathogenesis-related 2 - Mus musculus - extracellular region - Golgi apparatus	2e-11	molecular_function	molecular_function
42	0.00108868	1.11376	7288272	I200606232928	K200609143955	GATATCTTGCTGAGGTTGCTACCGGAGATGAGCGTTCATCTGTTGTTGAAAAATCTCAAA	18	18	0	7.73484	10.2652	13.6232	10.2652	0.000223402	0.00135566	1	1	1	1	Y	Y	SS-contig_42	513	.	60.4		Contig42	gi|12714560		pm	14-3-3b protein	3E-070	gi|40388674	266	148	251	90	59	1	66	1	FOR	Meloidogyne incognita	MELOIDOGYNE INCOGNITA 14 3-3B 3 3B FOURTEEN-THREE-THREE FAMILY MEMBER FTT-2 CAENORHABDITIS ELEGANS >GI HYPOTHETICAL FOURTEEN THREE-THREE THREE FTT 2 BRIGGSAE 14332_CAEEL 14-3-3-LIKE 3-3-LIKE 3-LIKE LIKE BRUGIA MALAYI MACONELLICOCCUS HIRSUTUS 3-3 SIMILAR TO ISOFORM A APIS MELLIFERA 14-3-3ZETA BOMBYX MORI 3-3ZETA 3ZETA UNKNOWN PICEA SITCHENSIS NASONIA VITRIPENNIS LEONARDO 1 TYROSINE 3-MONOOXYGENASE…	ftt-2, F52D10.3, F52D10.3B, F52D10.3b: Putative uncharacterized protein ftt-2 - Caenorhabditis elegans - protein binding	1e-68	diacylglycerol-activated phospholipid-dependent protein kinase C inhibitor activity||protein kinase C inhibitor activity||protein kinase inhibitor activity||protein kinase regulator activity||kinase regulator activity||enzyme regulator activity	enzyme regulator activity	kinase regulator activity
43	0.000200825	2.19923	7293587	L200609143962	L200609143962	GAAATCAATCAAAACAATGTACTAAAGACTTTTTCATTTTCAAATTTTTTCAAACTTTCA	29	15	14	12.4617	16.5383	0.51703	0.389584	0.472112	0.532518	1	1	0	0			SS-contig_43	1099	.	69.1		Contig43	gi|8323119		pm	14-3-3b protein	1E-111	gi|40388674	404	247	251	80	98	1	43	1	FOR	Meloidogyne incognita	MELOIDOGYNE INCOGNITA 14 3-3B 3 3B 14-3-3-LIKE BRUGIA MALAYI 3-3-LIKE 3-LIKE LIKE HYPOTHETICAL CAENORHABDITIS BRIGGSAE >GI FOURTEEN-THREE-THREE FAMILY MEMBER FTT-2 ELEGANS 14332_CAEEL FOURTEEN THREE-THREE THREE FTT SIMILAR TO ISOFORM A 2 APIS MELLIFERA 3-3 LEONARDO 1 14-3-3ZETA BOMBYX MORI 3-3ZETA 3ZETA UNKNOWN PICEA SITCHENSIS PENAEUS MONODON TYROSINE 3-MONOOXYGENASE ZETA POLYPEPTIDE MONOOXYGENA…	tyrosine 3-monooxygenase/tryptophan 5-monooxygenase activation protein, zeta polypeptide - Mus musculus - protein domain specific binding - mitochondrion - protein targeting - nucleus	0	protein domain specific binding||protein binding||binding	binding	protein binding
44	0.000394642	1.98731	7290578	K200609143952	L200609143960	ATTAAATGAATATTTTTTGACACAAGCTAACATTGATCTGACTTGTCTTAATTAAATTGT	4	2	2	1.71885	2.28115	0.0459864	0.0346509	0.830201	0.852329	0	0	0	0			SS-contig_44	678	0.4	65		Contig44	gi|12714672		pm	14-3-3b protein	2E-072	gi|40388674	275	178	251	73	71	70	3	1	FOR	Meloidogyne incognita	MELOIDOGYNE INCOGNITA 14 3-3B 3 3B 14-3-3-LIKE PENAEUS MONODON 3-3-LIKE 3-LIKE LIKE SIMILAR TO ISOFORM A 2 APIS MELLIFERA 3-3 LEONARDO 1 >GI 14-3-3ZETA DROSOPHILA MELANOGASTER 3-3ZETA 3ZETA BOMBYX MORI TYROSINE 3-MONOOXYGENASE ZETA POLYPEPTIDE MONOOXYGENASE C D 1433Z_DROME ACTIVATOR UNKNOWN PICEA SITCHENSIS FOURTEEN-THREE-THREE FAMILY MEMBER FTT-2 CAENORHABDITIS ELEGANS 14332_CAEEL HYPOTHETICAL F…	14-3-3zeta - Drosophila melanogaster - tryptophan hydroxylase activation - Ras protein signal transduction - diacylglycerol-activated phospholipid-dependent protein kinase C inhibitor activity - tryptophan hydroxylase activator activity - protein binding - compound eye photoreceptor cell differentiation - cell proliferation - olfactory learning - chromosome segregation - mitotic cell cycle, embry…	2e-71	diacylglycerol-activated phospholipid-dependent protein kinase C inhibitor activity||protein kinase C inhibitor activity||protein kinase inhibitor activity||protein kinase regulator activity||kinase regulator activity||enzyme regulator activity	enzyme regulator activity	kinase regulator activity
45	0.940036	-0.01343	7288258	L200609143958	J200606232962	TGAATGTGGACCAGAACTTACCAATGAGGAGAGAAATTCTAACTCTGAGGCTTACAAA	1	1	0	0.429713	0.570287	0.756847	0.570287	0.384317	0.450145	0	0	0	0			SS-contig_45	226	0.4	60.6		Contig45	gi|9830251		pm	14-3-3-like protein 2, putative	3E-023	gi|158600194	110	75	255	74	29	3	2	1	FOR	Brugia malayi	14-3-3-LIKE BRUGIA MALAYI 14 3-3-LIKE 3-LIKE LIKE MELOIDOGYNE INCOGNITA 3-3B 3 3B FOURTEEN-THREE-THREE FAMILY MEMBER FTT-2 CAENORHABDITIS ELEGANS >GI HYPOTHETICAL FOURTEEN THREE-THREE THREE FTT 2 BRIGGSAE 14332_CAEEL MACONELLICOCCUS HIRSUTUS 3-3 14331_CAEEL PARTITIONING DEFECTIVE 5 ABNORMAL EMBRYONIC CYTOPLASM PAR-5 UNKNOWN PICEA SITCHENSIS 14-3-3ZETA BOMBYX MORI 3-3ZETA 3ZETA TYROSINE 3-MONOOXYG…	ftt-2, F52D10.3, F52D10.3B, F52D10.3b: Putative uncharacterized protein ftt-2 - Caenorhabditis elegans - protein binding	8e-24	protein domain specific binding||protein binding||binding	binding	protein binding
46	0.000383534	2.01085	7283010	K200609143948	L200609143956	TATCTTATTTTTTTTTAGGCTTTTGATGACGCTATAGCTGAATTGGATACTCTTAAT	1	0	1	0.429713	0.570287	0.429713	0.32379	0.51213	0.569339	0	0	0	0			SS-contig_46	423	.	64.8		Contig46	gi|8929401		pm	14-3-3-like protein 2, putative	4E-036	gi|158598059	147	121	331	64	37	181	1	2	FOR	Brugia malayi	14-3-3-LIKE BRUGIA MALAYI 14 3-3-LIKE 3-LIKE LIKE PENAEUS MONODON ZETA-LIKE TYPE II 3-3 3 ZETA 14-3-3ZETA ISOFORM A DROSOPHILA MELANOGASTER >GI 3-3ZETA 3ZETA SIMILAR TO 2 APIS MELLIFERA I LEONARDO 1 SIGMA GAMMA BETA ALPHA AEDES AEGYPTI MULTIFUNCTIONAL FAMILY CHAPERONE AGAP007643-PB ANOPHELES GAMBIAE STR. PEST AGAP007643-PA BOMBYX MORI PHYSARUM POLYCEPHALUM MELOIDOGYNE INCOGNITA 3-3B 3B TYROSINE 3…	14-3-3zeta - Drosophila melanogaster - tryptophan hydroxylase activation - Ras protein signal transduction - diacylglycerol-activated phospholipid-dependent protein kinase C inhibitor activity - tryptophan hydroxylase activator activity - protein binding - compound eye photoreceptor cell differentiation - cell proliferation - olfactory learning - chromosome segregation - mitotic cell cycle, embry…	2e-32	diacylglycerol-activated phospholipid-dependent protein kinase C inhibitor activity||protein kinase C inhibitor activity||protein kinase inhibitor activity||protein kinase regulator activity||kinase regulator activity||enzyme regulator activity	enzyme regulator activity	kinase regulator activity
47	0.00462322	0.53837	7297779	K200609143945	L200609143953	CATACAAAAAACTCTTCTTGGAAGGTCTTGATAAAAAAAAAGATTTCTGGAAATTCTTTG	44	43	1	18.9074	25.0926	30.6999	23.1325	3.01183e-08	1.51215e-06	1	1	1	1	Y	Y	SS-contig_47	774	.	59.6		Contig47	gi|9832205		em	Hypothetical protein CBG21201 [Caenorhabditis briggsae]	1E-117	gi|157776554	424	251	300	84	84	1	22	2	FOR	Caenorhabditis briggsae	HYPOTHETICAL CAENORHABDITIS BRIGGSAE >GI TRANSLOCASE ELEGANS TEMPORARILY ASSIGNED GENE NAME FAMILY MEMBER TAG-61 TAG-316 TRANSLOCATOR TRICHOSTRONGYLUS VITRINUS TAG-194 CARRIER HEART SKELETAL MUSCLE ISOFORM T1 BRUGIA MALAYI ASCARIS SUUM ADENINE NUCLEOTIDE 2 CG1683-PA A DROSOPHILA MELANOGASTER CG1683-PB PSEUDOOBSCURA SIMILAR TO SOLUTE 25 MITOCHONDRIAL 4 STRONGYLOCENTROTUS PURPURATUS ADT_DROME ADP A…	tag-61, T27E9.1, T27E9.1a: Putative uncharacterized protein tag-61 - Caenorhabditis elegans - protein binding	0	ATP\:ADP antiporter activity||solute\:solute antiporter activity||antiporter activity||secondary active transmembrane transporter activity||active transmembrane transporter activity||transmembrane transporter activity||transporter activity	transporter activity	transmembrane transporter activity
48	1.10257e-05	1.89667	7286199	L200609143952	K200609143944	CTGGTGGTGCTCTTGTATTGGCTATTTATGATGAAATCCAAAAGTTCCTTTAATTTTGGA	5	4	1	2.14857	2.85143	1.59539	1.20213	0.206557	0.272896	0	0	0	0			SS-contig_48	718	1.1	58.4		Contig48	gi|9831209		em	Temporarily Assigned Gene name family member (tag-316) [Caenorhabditis elegans]	5E-073	gi|17542128	277	142	313	95	45	172	2	1	FOR	Caenorhabditis elegans	TEMPORARILY ASSIGNED GENE NAME FAMILY MEMBER TAG-316 CAENORHABDITIS ELEGANS >GI HYPOTHETICAL BRIGGSAE TAG-61 TRANSLOCATOR TRICHOSTRONGYLUS VITRINUS TRANSLOCASE BRUGIA MALAYI CARRIER HEART SKELETAL MUSCLE ISOFORM T1 TAG-194 HETERODERA GLYCINES ASCARIS SUUM EUPLOTES SP. TRUNCATED MITOCHONDRIAL ADP ATP TRIATOMA INFESTANS PACIFASTACUS LENIUSCULUS SIMILAR TO STRONGYLOCENTROTUS PURPURATUS BRANCHIOSTOMA…	Caenorhabditis elegans - embryonic development ending in birth or egg hatching	3e-74	ATP\:ADP antiporter activity||solute\:solute antiporter activity||antiporter activity||secondary active transmembrane transporter activity||active transmembrane transporter activity||transmembrane transporter activity||transporter activity	transporter activity	transmembrane transporter activity
49	0.0192952	0.62537	7280001	J200606233006	L200609143950	ATTTGTTTTTACTCATGAAGATCTTGGAGAGACTAGAAAAAAACTTTTAGAAAATAAGAG	47	46	1	20.1965	26.8035	32.967	24.8408	9.37341e-09	6.22658e-07	1	1	1	1	Y	Y	SS-contig_49	1044	0.1	62.5		Contig49	gi|9832862		tm	acidic ribosomal protein P0	1E-171	gi|100913263	603	313	313	97	100	1	47	1	FOR	Strongyloides ratti	ACIDIC RIBOSOMAL P0 STRONGYLOIDES RATTI HYPOTHETICAL CAENORHABDITIS BRIGGSAE >GI ELEGANS RLA0_CAEEL 60S BRUGIA MALAYI SPODOPTERA FRUGIPERDA IXODES SCAPULARIS SIMILAR TO DNA- APURINIC OR APYRIMIDINIC SITE LYASE APURINIC-APYRIMIDINIC ENDONUCLEASE ISOFORM 1 TRIBOLIUM CASTANEUM BIPHYLLUS LUNATUS UNKNOWN PICEA SITCHENSIS BOMBYX MORI NASONIA VITRIPENNIS MACONELLICOCCUS HIRSUTUS AEDES AEGYPTI APIS MELLI…	rpa-0, F25H2.10: 60S acidic ribosomal protein P0 - Caenorhabditis elegans - protein binding	0	structural constituent of ribosome||structural molecule activity	structural molecule activity	structural constituent of ribosome
50	0.00345434	-0.70784	7284307	J200606233018	K200609143920	AGGACATGCTGAAATTCTTATGGGAAAAAATACTATGATCCGTAAAGTTATGAGACCAGT	1	1	0	0.429713	0.570287	0.756847	0.570287	0.384317	0.450145	0	0	0	0			SS-contig_50	298	.	70.1		Contig50	gi|9830514		tm	acidic ribosomal protein P0	9E-033	gi|100913263	142	99	313	77	32	5	2	1	FOR	Strongyloides ratti	ACIDIC RIBOSOMAL P0 STRONGYLOIDES RATTI CAENORHABDITIS ELEGANS >GI RLA0_CAEEL 60S HYPOTHETICAL BRIGGSAE BRUGIA MALAYI PHOSPHOPROTEIN UNKNOWN PICEA SITCHENSIS MACONELLICOCCUS HIRSUTUS IXODES SCAPULARIS CARABUS GRANULATUS NEMATOSTELLA VECTENSIS SIMILAR TO DNA- APURINIC OR APYRIMIDINIC SITE LYASE APURINIC-APYRIMIDINIC ENDONUCLEASE ISOFORM 1 APIS MELLIFERA DNA BIPHYLLUS LUNATUS RLA0_RANSY L10E BRAIN …	rpa-0, F25H2.10: 60S acidic ribosomal protein P0 - Caenorhabditis elegans - protein binding	5e-26	structural constituent of ribosome||structural molecule activity	structural molecule activity	structural constituent of ribosome
51	0.000119545	2.35215	7294478	L200609143925	K200609143918	ATCTGGTGCCAATCCATCATCAGTCCGTATTGGACCATCTCAACCTGTAGCAGATAAAAA	16	5	11	6.87541	9.12459	0.511557	0.38546	0.474466	0.534695	1	1	0	0			SS-contig_51	783	.	69.6		Contig51	gi|12714996		st	Ras-related protein Rab-1A, putative	1E-100	gi|158590888	367	205	205	88	100	2	38	1	FOR	Brugia malayi	RAS-RELATED RAB-1A BRUGIA MALAYI RAS RELATED RAB 1A FAMILY MEMBER RAB-1 CAENORHABDITIS ELEGANS >GI HYPOTHETICAL BRIGGSAE NEMATOSTELLA VECTENSIS RAB1A_LYMST LYMNAEA STAGNALIS RAB-PROTEIN 1 CG3320-PA ISOFORM A DROSOPHILA MELANOGASTER PSEUDOOBSCURA SIMILAR TO TRIBOLIUM CASTANEUM RAB1A ONCOGENE XENOPUS TROPICALIS LAEVIS RAB1-PROV AEDES AEGYPTI GALLUS MONODELPHIS DOMESTICA DANIO RERIO NOVEL HUMAN RAB1…	Caenorhabditis elegans - biological_process - determination of adult life span - locomotion - reproduction - larval development (sensu Nematoda) - growth	3e-99	GTPase activity||nucleoside-triphosphatase activity||pyrophosphatase activity||hydrolase activity\, acting on acid anhydrides\, in phosphorus-containing anhydrides||hydrolase activity\, acting on acid anhydrides||hydrolase activity||catalytic activity	catalytic activity	hydrolase activity
52	0.0132665	-1.6696	7295268	K200609143916	K200609143915	AAGTAGCAAAATAATTTGTGCTTTTATTGGGTTCGAGTATGAATGAAGTTTTGGCTGGTG	27	2	25	11.6023	15.3977	7.94702	5.98811	0.00481667	0.0144027	1	1	1	1	Y	Y	SS-contig_52	762	.	79.4		Contig52	gi|12714207		unk	conserved hypothetical protein [Geobacter bemidjiensis Bem]	0.002	gi|145618185	46.2	68	524	38	13	0	0	64	FOR	Geobacter bemidjiensis Bem	CONSERVED HYPOTHETICAL GEOBACTER BEMIDJIENSIS BEM >GI Y50E8A.I CAENORHABDITIS ELEGANS POSSIBLE TRANSMEMBRANE CANDIDATUS PELAGIBACTER UBIQUE DDBDRAFT_0191040 DICTYOSTELIUM DISCOIDEUM AX4 PLASMODIUM FALCIPARUM 3D7 VIVAX SALVADOR I DDBDRAFT_0217413 DDBDRAFT_0202995 WSSV375 SHRIMP WHITE SPOT SYNDROME VIRUS 4 TRYPANOSOMA BRUCEI MITOCHONDRION EIMERIA TENELLA YARROWIA LIPOLYTICA UNNAMED PRODUCT CLIB122 …	membrane protein, putative - Silicibacter pomeroyi DSS-3 - molecular_function - biological_process - membrane	0.094	molecular_function	molecular_function
53	0.0030109	1.62018	7279030	L200609143922	L200609143922	TTAAAAAAACCATAGGGCAGAAGACAGATTTAATATAAATCCTAAGTCTTTAATAAACAT	1	0	1	0.429713	0.570287	0.429713	0.32379	0.51213	0.569339	0	0	0	0			SS-contig_53	596	0.2	73.8		Contig53	gi|8929908		st	predicted protein [Nematostella vectensis]	2E-011	gi|156381354	72.4	56	205	66	27	73	429	1	FOR	Nematostella vectensis	NEMATOSTELLA VECTENSIS >GI RAS-RELATED RAB-1A BRUGIA MALAYI RAS RELATED RAB 1A HALIOTIS CRACHERODII SIMILAR TO RAB1A MEMBER ONCOGENE FAMILY ORNITHORHYNCHUS ANATINUS ISOFORM CRA_F HOMO SAPIENS HYPOTHETICAL GALLUS MONODELPHIS DOMESTICA ORAB-1 STRONGYLOCENTROTUS PURPURATUS ORAB 1 PAN TROGLODYTES RAB1 3 MACACA MULATTA RATTUS NORVEGICUS AC2 048 MUS MUSCULUS SYNTHETIC CONSTRUCT BINDING BOS TAURUS CRA_B…	RAB1, member RAS oncogene family - Mus musculus - endoplasmic reticulum - Golgi apparatus - protein transporter activity - DNA binding - GTPase activity - GTP binding - two-component signal transduction system (phosphorelay) - protein transport - small GTPase mediated signal transduction - intracellular protein transport - vesicle-mediated transport - regulation of transcription, DNA-dependent - …	8e-13	protein transporter activity||substrate-specific transporter activity||transporter activity	transporter activity	substrate-specific transporter activity
54	9.97044e-06	2.93774	7278861	I200606233061	L200609143920	TATTGAATGAAATAAGTACAAGAATCTTAGAAAAAGAACATAAAATACCTCATGAACCAA	43	0	43	18.4777	24.5223	18.4777	13.923	1.71907e-05	0.000190455	1	1	1	1	Y	Y	SS-contig_54	532	.	75.6		Contig54	gi|12714151		unk	hypothetical protein TTHERM_00446359 [Tetrahymena thermophila SB210]	0.017	gi|146181784	42	55	117	43	47	65	203	1	REV	Tetrahymena thermophila SB210	HYPOTHETICAL TETRAHYMENA THERMOPHILA LARGE ALA GLU-RICH STREPTOMYCES COELICOLOR A3 2 >GI PLASMODIUM FALCIPARUM 3D7 IDN4-GGTR7 SAPIENS ISOFORM CRA_B IDN4 GGTR7 VIRAL A-TYPE INCLUSION TRICHOMONAS VAGINALIS G3 CAENORHABDITIS BRIGGSAE BSELDRAFT_0084 BACILLUS SELENITIREDUCENS MLS10 SIMILAR TO CYTOCHROME P450 CYP4AB1 NASONIA VITRIPENNIS CONSERVED NUCLEAR NHN1 CRA_C HOMO CRA_G CRA_F CRA_E CRA_A CANDIDAT…
55	0.00191077	-1.76421	7289277	I200606233072	L200609143917	TATATTTTAATTTTACCTGCTTTCGGTATTATTAGTCAATGTACTTTATATTTGACTGGT	41	37	4	17.6182	23.3818	21.3218	16.0661	3.8829e-06	6.11708e-05	1	1	1	1	Y	Y	SS-contig_55	946	.	70.7		Contig55	gi|9831087		em	cytochrome c oxidase subunit I [Strongyloides stercoralis]	1E-159	gi|38018143	563	305	513	94	59	6	32	1	FOR	Strongyloides stercoralis	CYTOCHROME C OXIDASE SUBUNIT I STRONGYLOIDES STERCORALIS >GI HETERORHABDITIS BACTERIOPHORA NECATOR AMERICANUS COOPERIA ONCOPHORA STEINERNEMA CARPOCAPSAE ANCYLOSTOMA DUODENALE CAENORHABDITIS BRIGGSAE ANISAKIS SIMPLEX ELEGANS COX1_CAEEL POLYPEPTIDE UNNAMED PRODUCT ASCARIS SUUM COX1_ASCSU 1 OSTERTAGIA OSTERTAGI	cox-1, coI, MTCE.26: Cytochrome c oxidase subunit 1 - Caenorhabditis elegans - cytochrome-c oxidase activity - mitochondrial inner membrane - mitochondrial electron transport, cytochrome c to oxygen	0	cytochrome-c oxidase activity||hydrogen ion transmembrane transporter activity||monovalent inorganic cation transmembrane transporter activity||inorganic cation transmembrane transporter activity||cation transmembrane transporter activity||ion transmembrane transporter activity||substrate-specific transmembrane transporter activity||substrate-specific transporter activity||transporter activity	transporter activity	substrate-specific transporter activity
56	0.00680462	-0.73351	7279257	J200606233084	K200609143908	CAACCAGGAACACCAGGTACACCAGGAGAGAAAGGAATCTGTCCAAAATATTGTGCTATC	10	10	0	4.29713	5.70287	7.56847	5.70287	0.00593982	0.0169372	0	1	1	1		Y	SS-contig_56	500	.	55		Contig56	gi|12714387		extmat	Hypothetical protein CBG06035 [Caenorhabditis briggsae]	3E-063	gi|157755931	243	187	299	65	63	4	1	11	FOR	Caenorhabditis briggsae	HYPOTHETICAL CAENORHABDITIS BRIGGSAE >GI ELEGANS COLLAGEN FAMILY MEMBER COL-3 COL-117 STRUCTURAL GENE PROBABLE CUTICLE COMPONENT FROM EMBRYO TO ADULT 28.7 KD COL-34 BRUGIA MALAYI COL 34 COL-108 ALPHA-COLLAGEN COL34_CAEEL ABNORMAL RAY MORPHOLOGY 4 CUTICULAR RAM-4 COL-112 COL-33 COL-1 COL-43 COL-2 COL2_CAEEL 2 PRECURSOR 6684 UNNAMED PRODUCT DORSAL VENTRAL BUT MAXIMAL IN DAUER 28.0 PREPROCOLLAGEN ME…	Caenorhabditis elegans - biological_process - larval development (sensu Nematoda) - post-embryonic body morphogenesis - positive regulation of multicellular organism growth - locomotory behavior	2e-63	structural constituent of cuticle||structural molecule activity	structural molecule activity	structural constituent of cuticle
57	0.346434	-0.08869	7291226	K200609143906	I200606233094	ACCAGGAGCACCAGCTGTTTCAGAACCACTTGTAC	2	2	0	0.859426	1.14057	1.51369	1.14057	0.218576	0.285531	0	0	0	0			SS-contig_57	527	0.2	52.6		Contig57	gi|9831132		extmat	Hypothetical protein CBG06035 [Caenorhabditis briggsae]	4E-073	gi|157755931	276	220	299	64	74	4	2	9	FOR	Caenorhabditis briggsae	HYPOTHETICAL CAENORHABDITIS BRIGGSAE >GI ELEGANS COLLAGEN FAMILY MEMBER COL-3 COL-117 STRUCTURAL GENE PROBABLE CUTICLE COMPONENT FROM EMBRYO TO ADULT 28.7 KD COL-34 COL34_CAEEL 34 ABNORMAL RAY MORPHOLOGY 4 CUTICULAR RAM-4 BRUGIA MALAYI COL COL-108 ALPHA-COLLAGEN COL-112 COL-33 COL-2 COL2_CAEEL 2 PRECURSOR 6684 UNNAMED PRODUCT DORSAL VENTRAL BUT MAXIMAL IN DAUER 28.0 CO155_CAEEL 155 COL-43 COL-1	Caenorhabditis elegans - biological_process - larval development (sensu Nematoda) - post-embryonic body morphogenesis - positive regulation of multicellular organism growth - locomotory behavior	2e-74	structural constituent of cuticle||structural molecule activity	structural molecule activity	structural constituent of cuticle
58	0.016509	0.2526	7286755	I200606233105	J200606233106	CCAGGAACACCAGGTACACCAGGAGAGAAAGGAATCTGTCCAAA	22	22	0	9.45369	12.5463	16.6506	12.5463	4.49354e-05	0.000396989	1	1	1	1	Y	Y	SS-contig_58	906	.	49.2		Contig58	gi|1126999		extmat	Hypothetical protein CBG05354 [Caenorhabditis briggsae]	1E-150	gi|157759003	533	301	299	79	101	2	1	7	FOR	Caenorhabditis briggsae	HYPOTHETICAL CAENORHABDITIS BRIGGSAE >GI COLLAGEN FAMILY MEMBER COL-34 ELEGANS COL34_CAEEL CUTICLE 34 ABNORMAL RAY MORPHOLOGY 4 CUTICULAR RAM-4 COL-3 COL-117 STRUCTURAL GENE PROBABLE COMPONENT FROM EMBRYO TO ADULT 28.7 KD BRUGIA MALAYI COL ALPHA-COLLAGEN COL-108 COL-33 COL-112 CO155_CAEEL 155 COL-43	col-34, ram-4, F36A4.10: Cuticle collagen 34 - Caenorhabditis elegans - extracellular region - collagen and cuticulin-based cuticle development - structural constituent of cuticle	0	structural constituent of cuticle||structural molecule activity	structural molecule activity	structural constituent of cuticle
59	0.057	-0.14975	7293220	L200609143909	K200609143901	TTCATTCTGGAAACAGAACTGCTCGTCAAGCTGGATATGATGCTGGAGTAAATGGCGGAT	6	6	0	2.57828	3.42172	4.54108	3.42172	0.0330907	0.0643439	0	0	1	0			SS-contig_59	444	.	56.3		Contig59	gi|9832505		extmat	COLlagen family member (col-3) [Caenorhabditis elegans]	1E-071	gi|17539484	271	147	299	85	49	6	2	20	FOR	Caenorhabditis elegans	COLLAGEN FAMILY MEMBER COL-3 CAENORHABDITIS ELEGANS >GI COL-117 HYPOTHETICAL STRUCTURAL GENE PROBABLE CUTICLE COMPONENT FROM EMBRYO TO ADULT 28.7 KD BRIGGSAE COL-108 COL-34 BRUGIA MALAYI COL 34 COL-33 COL34_CAEEL ABNORMAL RAY MORPHOLOGY 4 CUTICULAR RAM-4 ALPHA-COLLAGEN COL-112 COL-133 COL-93 COL-92 COL-94	Caenorhabditis elegans - biological_process - larval development (sensu Nematoda) - post-embryonic body morphogenesis - positive regulation of multicellular organism growth - locomotory behavior	5e-73	structural constituent of cuticle||structural molecule activity	structural molecule activity	structural constituent of cuticle
60	0.501402	0.07867	7277960	L200609143888	L200609143887	GAATATATTAAACCACGTGCACCACAACTTATAGTATACCTCGGTAAATAAC	1	1	0	0.429713	0.570287	0.756847	0.570287	0.384317	0.450145	0	0	0	0			SS-contig_60	304	0.7	57.9		Contig60	gi|9832165		unk	Hypothetical protein CBG24065 [Caenorhabditis briggsae]	7E-015	gi|157758929	82.8	101	299	48	34	40	2	1	FOR	Caenorhabditis briggsae	HYPOTHETICAL CAENORHABDITIS BRIGGSAE >GI ELEGANS COLLAGEN FAMILY MEMBER COL-3 COL-117 STRUCTURAL GENE PROBABLE CUTICLE COMPONENT FROM EMBRYO TO ADULT 28.7 KD CO155_CAEEL 155 COL-108 COL-34 BRUGIA MALAYI COL 34 COL-33 ALPHA-COLLAGEN COL34_CAEEL ABNORMAL RAY MORPHOLOGY 4 CUTICULAR RAM-4 COL-112 COL-1 COL-93	Caenorhabditis elegans - biological_process - larval development (sensu Nematoda) - post-embryonic body morphogenesis - positive regulation of multicellular organism growth - locomotory behavior	2e-16	structural constituent of cuticle||structural molecule activity	structural molecule activity	structural constituent of cuticle
61	0.0317565	0.41922	7282574	I200606233139	K200609143878	TCCGCTGATAAAGCTGAAAGTAAAGAAGAGGAAGATGAGGATAAGGCTGATGCCAAGGAT	41	26	15	17.6182	23.3818	3.98757	3.00465	0.0458372	0.0830262	1	1	1	0	Y		SS-contig_61	1402	.	65		Contig61	gi|9830661		pm	calreticulin precursor	1E-175	gi|111378147	617	408	403	70	101	1	34	1	FOR	Heligmosomoides polygyrus	CALRETICULIN PRECURSOR HELIGMOSOMOIDES POLYGYRUS NECATOR AMERICANUS HYPOTHETICAL CAENORHABDITIS BRIGGSAE >GI CALR_CAEBR CALRETICULIN-LIKE HAEMONCHUS CONTORTUS LIKE FAMILY MEMBER CRT-1 ELEGANS CALR_CAEEL 6694 MELOIDOGYNE INCOGNITA BRUGIA MALAYI RAL-1 LITOMOSOIDES SIGMODONTIS RAL 1 DIROFILARIA IMMITIS APLYSIA CALIFORNICA SIMILAR TO AA -17 399 MONODELPHIS DOMESTICA 17 CALR_ONCVO RAL1 ANTIGEN KDA LAR…	crt-1, Y38A10A.5: Calreticulin precursor - Caenorhabditis elegans - protein binding	0	DNA binding||nucleic acid binding||binding	binding	nucleic acid binding
62	0.0237273	1.0023	7288698	L200609143883	K200609143875	CTGGTACTGAAGAAGAATCAACTGAAGAGGAACCAACACATACTGAACTTTAAAGATATT	40	34	6	17.1885	22.8115	16.4427	12.3896	5.01431e-05	0.000431726	1	1	1	1	Y	Y	SS-contig_62	1744	0.1	64.5		Contig62	gi|12715119		pm	protein disulfide isomerase	0.0	gi|86161652	731	494	493	72	100	1	113	1	FOR	Teladorsagia circumcincta	DISULFIDE ISOMERASE TELADORSAGIA CIRCUMCINCTA OSTERTAGIA OSTERTAGI ANCYLOSTOMA CANINUM >GI 2 DICTYOCAULUS VIVIPARUS HYPOTHETICAL CAENORHABDITIS BRIGGSAE DISULPHIDE FAMILY MEMBER PDI-2 ELEGANS PDI2_CAEEL DISULFIDE-ISOMERASE PRECURSOR PDI 1 PROLYL 4-HYDROXYLASE SUBUNIT BETA-2 ISOFORM A 4 HYDROXYLASE BETA BRUGIA MALAYI 7 PAN TROGLODYTES 5 HOMO SAPIENS PDIA1_HUMAN CELLULAR THYROID HORMONE-BINDING P55…	Caenorhabditis elegans - embryonic development ending in birth or egg hatching - locomotory behavior - positive regulation of locomotion - biological_process - larval development (sensu Nematoda) - growth - post-embryonic body morphogenesis - positive regulation of multicellular organism growth	0	protein disulfide isomerase activity||intramolecular oxidoreductase activity\, interconverting keto- and enol-groups||intramolecular oxidoreductase activity||isomerase activity||catalytic activity	catalytic activity	isomerase activity
63	0.00119279	1.93974	7290394	I200606233161	K200609143874	GACGTGCCGATGGTTACATTTTAGAAGGAAAAGAACTTGAATTCTACCTTCGTAAAATCC	40	37	3	17.1885	22.8115	22.8347	17.206	1.76551e-06	3.35373e-05	1	1	1	1	Y	Y	SS-contig_63	707	.	61.4		Contig63	gi|9832881		tm	40S ribosomal protein S8, putative	2E-089	gi|158600155	331	209	208	77	100	1	23	1	FOR	Brugia malayi	RIBOSOMAL S8 BRUGIA MALAYI SMALL SUBUNIT 8 KOERNERIA SP. PRISTIONCHUS 15 SIMILAR TO TRIBOLIUM CASTANEUM 13 10 PSEUDAERIVORUS S8E SPHAERIUS GEORISSUS AMERICANUS MAUPASI ENTOMOPHAGUS 14 6 PACIFICUS 11 LHERITIERI MARIANNEAE 3 MYCETOPHAGUS QUADRIPUSTULATUS PAULI SOLEA SENEGALENSIS HYPOTHETICAL CAENORHABDITIS BRIGGSAE >GI AGRIOTES LINEATUS RS8_ICTPU 40S ICTALURUS PUNCTATUS	Caenorhabditis elegans - biological_process - reproduction - growth - larval development (sensu Nematoda)	3e-79	RNA binding||nucleic acid binding||binding	binding	nucleic acid binding
64	0.00083005	1.96139	7277358	L200609143879	L200609143880	TTAGAAATTTACTTGTTAAAGCTGATGATGATGTTCGTAACGAATTAAGAAAAATTAATG	39	22	17	16.7588	22.2412	1.63914	1.2351	0.200444	0.266418	1	1	0	0			SS-contig_64	1335	.	66		Contig64	gi|12712115		cs	hypothetical protein SS1G_08041 [Sclerotinia sclerotiorum 1980]	5E-012	gi|156050907	76.3	268	1143	26	23	608	421	3	FOR	Sclerotinia sclerotiorum 1980	HYPOTHETICAL SCLEROTINIA SCLEROTIORUM 1980 >GI AGAP002737-PA ANOPHELES GAMBIAE STR. PEST TRICHOMONAS VAGINALIS G3 PLASMODIUM VIVAX SALVADOR I CONSERVED ERYTHROCYTE BINDING 2 FALCIPARUM 3 MAEBL 3D7 CHIMERIC ERYTHROCYTE-BINDING 1 ENTAMOEBA HISTOLYTICA HM-1 IMSS HM TRICHOHYALIN DOMAIN CONTAINING TETRAHYMENA THERMOPHILA RHOPTRY YOELII 17XNL PARAMECIUM TETRAURELIA STRAIN D4-2 UNNAMED PRODUCT D4 VIRAL …	RB1CC1, KIAA0203, RBICC: RB1-inducible coiled-coil protein 1 - Homo sapiens - protein binding	1e-08	molecular_function	molecular_function
65	0.000136871	3.38661	7296111	I200606233183	K200609143870	CTGGTCCAACATTTTGTGGAAGTGTAAATAATAAAGGAATCACTGGTGAAGGTTCTAATA	39	2	37	16.7588	22.2412	12.9975	9.79366	0.000311908	0.00175115	1	1	1	1	Y	Y	SS-contig_65	1224	.	69.6		Contig65	gi|7066958		pm	metalloproteinase precursor	5E-063	gi|17865392	245	355	377	35	94	25	11	1	FOR	Strongyloides stercoralis	METALLOPROTEINASE PRECURSOR STRONGYLOIDES STERCORALIS CAENORHABDITIS ELEGANS >GI NAS34_CAEEL NAS-34 NEMATODE ASTACIN 34 DEFECTIVE HATCHING 1 HCH-1 HYPOTHETICAL NAS HCH BRIGGSAE PROTEASE FAMILY MEMBER NAS-37 EXTRACELLULAR MATRIX METALLOPROTEASE 37 NAS37_CAEEL 30 NAS30_CAEEL NAS-30 NAS33_CAEEL NAS-33 33 NAS-23 NAS23_CAEEL 23 NAS-31 Q7JLI1 NAS31_CAEEL 31 BRUGIA MALAYI ONCHOCERCA VOLVULUS TOH-2 TOH 2…	Caenorhabditis elegans - post-embryonic body morphogenesis - negative regulation of multicellular organism growth - molting cycle, protein-based cuticle - collagen and cuticulin-based cuticle development - ecdysis, collagen and cuticulin-based cuticle	8e-50	zinc ion binding||transition metal ion binding||metal ion binding||ion binding||binding	binding	ion binding
66	3.95616e-05	3.8914	7288975	L200609143875	L200609143875	ATATATTGCTGATAAATGGTTAAGAAAAAATTATACTGTTTATAGAGATGCTGATGGAAA	37	2	35	15.8994	21.1006	12.151	9.1558	0.000490624	0.00247931	1	1	1	1	Y	Y	SS-contig_66	971	.	73.2		Contig66	gi|8929656		met	Hypothetical protein CBG05710 [Caenorhabditis briggsae]	4E-069	gi|157756471	265	257	585	45	44	288	2	1	FOR	Caenorhabditis briggsae	HYPOTHETICAL CAENORHABDITIS BRIGGSAE >GI TREHALASE FAMILY MEMBER TRE-2 ELEGANS SIMILAR TO BRUSH-BORDER MEMBRANE GLYCOPROTEIN BOS TAURUS BRUSH BORDER CG9364-PD ISOFORM D TRIBOLIUM CASTANEUM PRECURSOR ALPHA ALPHA-TREHALASE ALPHA-TREHALOSE GLUCOHYDROLASE MONODELPHIS DOMESTICA TREHALOSE CRA_A HOMO SAPIENS MACACA MULATTA VARIANT CRA_B Q8MMG9 TREA_PIMHY PIMPLA HYPOCHONDRIACA TREHALASE-2 OMPHISA FUSCIDE…	TREH, TREA: Trehalase precursor - Homo sapiens - alpha,alpha-trehalase activity - trehalose catabolic process - plasma membrane - anchored to plasma membrane	2e-46	alpha\,alpha-trehalase activity||trehalase activity||hydrolase activity\, hydrolyzing O-glycosyl compounds||hydrolase activity\, acting on glycosyl bonds||hydrolase activity||catalytic activity	catalytic activity	hydrolase activity
67	1.20113e-05	4.0493	7297374	K200609143866	K200609143866	TGGTATTTTAAAATATGCAGGTGGGATACCAACATCACTTCACGTTTCTGGAGAACAATG	1	0	1	0.429713	0.570287	0.429713	0.32379	0.51213	0.569339	0	0	0	0			SS-contig_67	656	1.7	68.1		Contig67	gi|8929591		met	Hypothetical protein CBG05710 [Caenorhabditis briggsae]	2E-024	gi|157756471	115	122	585	39	21	313	291	1	FOR	Caenorhabditis briggsae	HYPOTHETICAL CAENORHABDITIS BRIGGSAE >GI TREHALASE FAMILY MEMBER TRE-2 ELEGANS SIMILAR TO BRUSH-BORDER MEMBRANE GLYCOPROTEIN BOS TAURUS BRUSH BORDER TRE-4 PRECURSOR ALPHA ALPHA-TREHALASE ALPHA-TREHALOSE GLUCOHYDROLASE MONODELPHIS DOMESTICA TREHALOSE CANIS FAMILIARIS RATTUS NORVEGICUS TREHALASE-2 NASONIA VITRIPENNIS 2 MUSCULUS ISOFORM CRA_C MUS CRA_B Q9JLT2 TREA_MOUSE UNNAMED PRODUCT CRA_A STRONGY…	trehalase (brush-border membrane glycoprotein) - Mus musculus - extracellular space - brush border - alpha,alpha-trehalase activity - trehalose metabolic process	4e-17	alpha\,alpha-trehalase activity||trehalase activity||hydrolase activity\, hydrolyzing O-glycosyl compounds||hydrolase activity\, acting on glycosyl bonds||hydrolase activity||catalytic activity	catalytic activity	hydrolase activity
68	0.000227401	3.83231	7296316	K200609143864	L200609143871	AAACTGTAAAACTTGATGAATGGAAAAGTTATCTTTATAGATATCATGTTAATGTTGACT	1	0	1	0.429713	0.570287	0.429713	0.32379	0.51213	0.569339	0	0	0	0			SS-contig_68	539	0.2	70.9		Contig68	gi|8322909		met	Hypothetical protein CBG05710 [Caenorhabditis briggsae]	4E-044	gi|157756471	180	179	585	46	31	215	3	1	FOR	Caenorhabditis briggsae	HYPOTHETICAL CAENORHABDITIS BRIGGSAE >GI TREHALASE FAMILY MEMBER TRE-2 ELEGANS BRUGIA MALAYI SIMILAR TO TREHALASE-2 NASONIA VITRIPENNIS 2 SPODOPTERA EXIGUA OMPHISA FUSCIDENTALIS BOMBYX MORI Q8MMG9 TREA_PIMHY PRECURSOR ALPHA ALPHA-TREHALASE ALPHA-TREHALOSE GLUCOHYDROLASE PIMPLA HYPOCHONDRIACA TREHALOSE MONODELPHIS DOMESTICA DROSOPHILA MELANOGASTER CG9364-PB ISOFORM B CG9364-PD D CG9364-PA CG9364-P…	Trehalase - Drosophila melanogaster - alpha,alpha-trehalase activity - trehalose metabolic process - anchored to plasma membrane	4e-26	alpha\,alpha-trehalase activity||trehalase activity||hydrolase activity\, hydrolyzing O-glycosyl compounds||hydrolase activity\, acting on glycosyl bonds||hydrolase activity||catalytic activity	catalytic activity	hydrolase activity
69	0.0119818	1.46394	7286735	I200606233227	K200609143861	GAGGTCGAGCCATCTGATACCATTGACAATGTTAAATCAAAGATTCAAGACAAAGAAGGA	4	4	0	1.71885	2.28115	3.02739	2.28115	0.0818698	0.130955	0	0	0	0			SS-contig_69	649	0.2	62.6		Contig69	gi|12715261		prot	unnamed protein product	1E-113	gi|158256510	412	215	609	96	35	1	3	7	FOR	Homo sapiens	UNNAMED PRODUCT HOMO SAPIENS NEMATOSTELLA VECTENSIS >GI SIMILAR TO UBIQUITIN ORNITHORHYNCHUS ANATINUS C MUS MUSCULUS ISOFORM CRA_A DANIO RERIO MONODELPHIS DOMESTICA HYPOTHETICAL PAN TROGLODYTES UBIQUITIN-63E A 63E MACACA MULATTA AEDES AEGYPTI POLYUBIQUITIN BOS TAURUS CANIS FAMILIARIS VARIANT SJCHGC00176 SCHISTOSOMA JAPONICUM UNKNOWN FOR IMAGE XENOPUS LAEVIS UBC-PROV UBC PROV	zgc:153686 - Danio rerio - cellular_component - molecular_function	0	protein binding||binding	binding	protein binding
70	3.22856e-06	2.83038	7284648	K200609142164	L200609142170	TTAAAAACATTTATTTACAAAAGTATCTTTAAGTTATCCACATGCATCCATGTGAATAAT	25	10	15	10.7428	14.2572	0.0513641	0.038703	0.820706	0.844038	1	1	0	0			SS-contig_70	907	.	66.4		Contig70	gi|12713775		prot	PREDICTED: similar to Ubiquitin-63E CG11624-PA, isoform A	1E-122	gi|113423966	439	229	694	97	33	161	3	6	FOR	Homo sapiens	SIMILAR TO UBIQUITIN-63E ISOFORM A HOMO SAPIENS UBIQUITIN 63E MACACA MULATTA C VARIANT UNKNOWN FOR IMAGE DANIO RERIO >GI NEMATOSTELLA VECTENSIS AEDES AEGYPTI POLYUBIQUITIN ONCORHYNCHUS MYKISS DROSOPHILA MELANOGASTER ARTEMIA FRANCISCANA SCHIZOSACCHAROMYCES POMBE TUBER BORCHII CRASSOSTREA GIGAS PRECURSOR CHICKEN 2 GALLUS AGAP001971-PA ANOPHELES GAMBIAE STR. PEST CAVIA PORCELLUS UNNAMED PRODUCT BABE…	im:6892314 - Danio rerio - molecular_function - cellular_component	0	protein binding||binding	binding	protein binding
71	0.00673596	1.43148	7292394	K200609142161	L200609142168	AAAAAAGAAGTTGAAGTAAGAAGTTCCTCGTTCTTTCTGGATGTACATTTATTGTATC	9	4	5	3.86742	5.13258	0.00454511	0.00342476	0.946249	0.953333	0	1	0	0			SS-contig_71	471	.	60.9		Contig71	gi|8928809		prot	ribosomal-ubiquitin fusion protein Ubi2 [Schizosaccharomyces pombe 972h-]	1E-063	gi|19114835	244	127	128	92	99	2	1	1	FOR	Schizosaccharomyces pombe	RIBOSOMAL-UBIQUITIN FUSION UBI2 SCHIZOSACCHAROMYCES POMBE >GI RIBOSOMAL UBIQUITIN BRANCHIOSTOMA BELCHERI L40 CG2960-PA DROSOPHILA MELANOGASTER AGAP007927-PA ANOPHELES GAMBIAE STR. PEST PSEUDOOBSCURA STEPHENSI AEDES AEGYPTI UBIQUITIN-52-AMINO-ACID 8779 UNNAMED PRODUCT 8785 EXTENSION SIMILAR TO RPL40 YAKUBA ALBOPICTUS FUNESTUS 52-AMINO-ACID AMINO-ACID AMINO ACID UBIA ASPERGILLUS FUMIGATUS A-52 RESI…	Ribosomal protein L40 - Drosophila melanogaster - translation - protein modification process - ubiquitin-dependent protein catabolic process - ubiquitin cycle - structural constituent of ribosome - protein binding - cytosolic large ribosomal subunit (sensu Eukaryota) - ribosome - establishment and/or maintenance of chromatin architecture - regulation of transcription, DNA-dependent - ATP-dependen…	7e-65	structural constituent of ribosome||structural molecule activity	structural molecule activity	structural constituent of ribosome
72	0.00684514	0.8277	7284959	I200606233261	L200609142166	GTATGGTTACTCACTTTGTAAATGAATTCAAGAGAAAACACAAAAAAGATCTTTCAT	16	16	0	6.87541	9.12459	12.1095	9.12459	0.000501642	0.00252197	1	1	1	1	Y	Y	SS-contig_72	978	.	62.7		Contig72	gi|15773964		pm	heat shock 70 protein	1E-163	gi|9438176	579	303	644	95	47	1	70	1	FOR	Parastrongyloides trichosuri	SHOCK 70 PARASTRONGYLOIDES TRICHOSURI BURSAPHELENCHUS XYLOPHILUS HYPOTHETICAL CAENORHABDITIS BRIGGSAE >GI A HETERODERA GLYCINES FAMILY MEMBER HSP-1 ELEGANS HSP7A_CAEEL KDA AGAP004944-PA ANOPHELES GAMBIAE STR. PEST BRUGIA MALAYI HSP70 LOCUSTA MIGRATORIA 4 COGNATE LONOMIA OBLIQUA BOMBYX MORI SIMILAR TO HEAT NASONIA VITRIPENNIS SETARIA DIGITATA CG4264-PA ISOFORM 1 TRIBOLIUM CASTANEUM 2 8 APIS MELLIF…	hsp-1, hsp70a, F26D10.3: Heat shock 70 kDa protein A - Caenorhabditis elegans - protein binding	0	ATPase activity||nucleoside-triphosphatase activity||pyrophosphatase activity||hydrolase activity\, acting on acid anhydrides\, in phosphorus-containing anhydrides||hydrolase activity\, acting on acid anhydrides||hydrolase activity||catalytic activity	catalytic activity	hydrolase activity
73	0.000976278	2.90981	7290132	K200609142158	K200609142157	GTGCTGAAGGATCTGGACCAACAATTGAAGAAGTTGATTAATTTTAATATCCTTCAGTAG	18	11	7	7.73484	10.2652	1.37835	1.03859	0.240383	0.30815	1	1	0	0			SS-contig_73	1482	0.1	61.4		Contig73	gi|15774116		pm	heat shock 70 protein	0.0	gi|9438176	735	384	644	96	60	205	3	3	FOR	Parastrongyloides trichosuri	SHOCK 70 PARASTRONGYLOIDES TRICHOSURI KDA BRUGIA MALAYI SETARIA DIGITATA WUCHERERIA BANCROFTI A HETERODERA GLYCINES FAMILY MEMBER HSP-1 CAENORHABDITIS ELEGANS >GI HSP7A_CAEEL HYPOTHETICAL BURSAPHELENCHUS XYLOPHILUS BRIGGSAE HSC70 METAPENAEUS ENSIS SIMILAR TO HEAT 8 ISOFORM 1 APIS MELLIFERA HSP70 LOCUSTA MIGRATORIA COGNATE 71 MYTILUS GALLOPROVINCIALIS MARSUPENAEUS JAPONICUS LITOPENAEUS VANNAMEI PE…	hsp-1, hsp70a, F26D10.3: Heat shock 70 kDa protein A - Caenorhabditis elegans - protein binding	0	protein binding||binding	binding	protein binding
74	0.00219821	-0.95517	7279372	L200609142162	J200606233284	TCGTACAAAGAGACGTAACATGAAAGCTGGAGCAGGTGGAAATGACTC	2	2	0	0.859426	1.14057	1.51369	1.14057	0.218576	0.285531	0	0	0	0			SS-contig_74	472	.	63.1		Contig74	gi|12714545		tm	PREDICTED: similar to CG3395-PA, isoform A isoform 1	1E-061	gi|91089607	238	181	194	68	93	5	20	1	FOR	Tribolium castaneum	SIMILAR TO CG3395-PA ISOFORM A 1 TRIBOLIUM CASTANEUM RIBOSOMAL S9 APIS MELLIFERA BOMBYX MORI >GI GRYLLUS FIRMUS BIMACULATUS VELETIS PENNSYLVANICUS MELADEMA CORIACEA AEDES AEGYPTI GRAPHOCEPHALA ATROPUNCTATA ALBOPICTUS PLUTELLA XYLOSTELLA AGAP005061-PB ANOPHELES GAMBIAE STR. PEST DROSOPHILA MELANOGASTER RPS9 YAKUBA CG3395-PD RS9_DROME 40S PSEUDOOBSCURA NEMATOSTELLA VECTENSIS LYSIPHLEBUS TESTACEIPES…	Caenorhabditis elegans - reproduction - positive regulation of growth rate - embryonic development ending in birth or egg hatching - biological_process - determination of adult life span - post-embryonic body morphogenesis - positive regulation of multicellular organism growth - growth - larval development (sensu Nematoda)	2e-62	structural constituent of ribosome||structural molecule activity	structural molecule activity	structural constituent of ribosome
75	0.000634614	-0.61139	7283604	K200609142154	L200609142160	TTTATATTTGTCAAGGAGTTATTGTTTTTACGTTCTACTGAATGTATCTTATTGTTACTG	30	23	7	12.8914	17.1086	7.92652	5.97266	0.00487154	0.0145293	1	1	1	1	Y	Y	SS-contig_75	810	.	65.9		Contig75	gi|9831093		tm	40S ribosomal protein S9, putative	4E-084	gi|158598917	314	192	192	82	100	1	39	1	FOR	Brugia malayi	RIBOSOMAL S9 BRUGIA MALAYI SIMILAR TO CG3395-PA ISOFORM A 1 TRIBOLIUM CASTANEUM HALIOTIS DISCUS BARENTSIA ELONGATA RPS9-PROV STRONGYLOCENTROTUS PURPURATUS >GI HYPOTHETICAL CAENORHABDITIS BRIGGSAE SMALL SUBUNIT FAMILY MEMBER RPS-9 ELEGANS RS9_CAEEL 40S S9E NASONIA VITRIPENNIS APIS MELLIFERA MELADEMA CORIACEA AEDES AEGYPTI DROSOPHILA MELANOGASTER CG3395-PD RS9_DROME AGAP005061-PB ANOPHELES GAMBIAE …	Caenorhabditis elegans - reproduction - positive regulation of growth rate - embryonic development ending in birth or egg hatching - biological_process - determination of adult life span - post-embryonic body morphogenesis - positive regulation of multicellular organism growth - growth - larval development (sensu Nematoda)	5e-83	structural constituent of ribosome||structural molecule activity	structural molecule activity	structural constituent of ribosome
76	0.852359	0.02855	7287559	K200609142151	K200609142151	CAGAAAGGATATTTTGGTGGCCTCGTTTTGTTATTTCTTTGAACCTTACGTTGTTGAATA	32	26	6	13.7508	18.2492	10.9115	8.22187	0.00095568	0.00413885	1	1	1	1	Y	Y	SS-contig_76	1121	.	61.6		Contig76	gi|12713694		nr	Hypothetical protein CBG22235 [Caenorhabditis briggsae]	1E-129	gi|157745235	464	345	345	66	100	1	14	1	FOR	Caenorhabditis briggsae	HYPOTHETICAL CAENORHABDITIS BRIGGSAE >GI RIBOSOMAL LARGE SUBUNIT FAMILY MEMBER RPL-4 ELEGANS RL4_CAEEL 60S L4 BRUGIA MALAYI SJCHGC06667 SCHISTOSOMA JAPONICUM L4-LIKE MANSONI LIKE GALLUS PAGRUS MAJOR RATTUS NORVEGICUS ISOFORM CRA_A RL4_RAT SIMILAR TO 1 MACACA MULATTA UNNAMED PRODUCT MUS MUSCULUS EQUUS CABALLUS RL4_MOUSE DANIO RERIO FASCICULARIS CANIS FAMILIARIS CRA_B HOMO SAPIENS PAN TROGLODYTES 2…	rpl-4, B0041.4: 60S ribosomal protein L4 - Caenorhabditis elegans - protein binding	0	RNA binding||nucleic acid binding||binding	binding	nucleic acid binding
77	0.00100361	1.5478	7285563	L200609142155	K200609142149	TTACTTTGGTTTCAAAACATAATGATGATGAATGTTATATGTGGGAGTCTTCTGCAGGAG	3	3	0	1.28914	1.71086	2.27054	1.71086	0.131854	0.190874	0	0	0	0			SS-contig_77	483	.	61.9		Contig77	gi|15773963		pm	Hsp90	2E-071	gi|40956306	270	157	721	84	22	3	12	1	FOR	Heterodera glycines	HSP90 HETERODERA GLYCINES HSP90_BRUPA SHOCK 90 >GI BRUGIA PAHANGI OPISTOPHTHALMUS CARINATUS LOXOSTEGE STICTICALIS PLUTELLA XYLOSTELLA LOCUSTA MIGRATORIA CHILO SUPPRESSALIS ANTHERAEA YAMAMAI SIMILAR TO NASONIA VITRIPENNIS OMPHISA FUSCIDENTALIS 90-KDA HSP83 SPODOPTERA FRUGIPERDA KDA MAMESTRA BRASSICAE HEAT BOMBYX MORI SCOPHTHALMUS MAXIMUS DENDROLIMUS TABULAEFORMIS X PUNCTATUS SUPERANS METAPENAEUS E…	daf-21, C47E8.5: Heat shock protein 90 - Caenorhabditis elegans - protein binding - identical protein binding	1e-69	nucleotide binding||binding	binding	nucleotide binding
78	0.0732896	0.56429	7293218	K200609142147	K200609142148	GACTCAACTACAATGGGATACATGGAATCTTAAAACATCCTCGAATCAATCCAGATACTC	27	27	0	11.6023	15.3977	20.4349	15.3977	6.16955e-06	8.70922e-05	1	1	1	1	Y	Y	SS-contig_78	1960	.	63		Contig78	gi|9832452		pm	heat shock protein 90	0.0	gi|3096951	646	476	717	68	66	8	85	2	FOR	Brugia pahangi	SHOCK 90 BRUGIA PAHANGI HSP90_BRUPA >GI HYPOTHETICAL CAENORHABDITIS BRIGGSAE HSP90_CAEBR ABNORMAL DAUER FORMATION 21 FAMILY MEMBER DAF-21 ELEGANS HSP90_CAEEL HSP90 HETERODERA GLYCINES HSP90A HALIOTIS ASININA 84KDA TUBERCULATA MALAYI METAPENAEUS ENSIS BEMISIA TABACI 90-KDA HSP83 SPODOPTERA FRUGIPERDA KDA 90KDA ALPHA CYTOSOLIC CLASS A 1 GALLUS HS90A_CHICK 90-ALPHA UNNAMED PRODUCT LOCUSTA MIGRATORIA…	daf-21, C47E8.5: Heat shock protein 90 - Caenorhabditis elegans - protein binding - identical protein binding	0	nitric-oxide synthase regulator activity||enzyme regulator activity	enzyme regulator activity	nitric-oxide synthase regulator activity
79	0.191094	0.17672	7283066	L200609142151	K200609142146	TGTTTATGCCGATATCTGCAGGATATGGTATGAACAATTCGCTAAACAGATCAAACGTTG	1	1	0	0.429713	0.570287	0.756847	0.570287	0.384317	0.450145	0	0	0	0			SS-contig_79	508	.	57.7		Contig79	gi|12714832		pm	heat shock protein 90, putative	3E-053	gi|158590711	210	169	699	61	24	256	2	1	FOR	Brugia malayi	SHOCK 90 BRUGIA MALAYI PAHANGI HSP90_BRUPA >GI HYPOTHETICAL CAENORHABDITIS BRIGGSAE HSP90_CAEBR ABNORMAL DAUER FORMATION 21 FAMILY MEMBER DAF-21 ELEGANS HSP90_CAEEL CHLAMYS FARRERI ALPHA 90A ASTYANAX MEXICANUS HSP90A.1 DANIO RERIO HSP90 HETERODERA GLYCINES PARALICHTHYS OLIVACEUS NOVEL SIMILAR TO HEAT 90-ALPHA HSP90A HS90A_BRARE HSP HSP90ALPHA CYTOSOLIC SOLEA SENEGALENSIS 90KDA CLASS A 1 ISOFORM H…	daf-21, C47E8.5: Heat shock protein 90 - Caenorhabditis elegans - protein binding - identical protein binding	1e-53	nucleotide binding||binding	binding	nucleotide binding
80	0.00515848	-0.69259	7281208	L200609142109	L200609142109	CTGAAAATCCTTTTTTCATAAATGACGTTTGTTGATTGATTAAAGTTTTACATACAATTT	31	25	6	13.3211	17.6789	10.2391	7.71522	0.00137493	0.00547572	1	1	1	1	Y	Y	SS-contig_80	592	.	64.2		Contig80	gi|15773864		tm	ribosomal protein S14	5E-080	gi|100913266	300	151	151	100	100	1	7	1	FOR	Strongyloides ratti	RIBOSOMAL S14 STRONGYLOIDES RATTI SMALL SUBUNIT FAMILY MEMBER RPS-14 CAENORHABDITIS ELEGANS >GI RS14_CAEEL BRUGIA MALAYI HYPOTHETICAL BRIGGSAE 14 KOERNERIA SP. ORNITHODOROS PARKERI PRISTIONCHUS PACIFICUS LHERITIERI ENTOMOPHAGUS UNIFORMIS MARIANNEAE PSEUDAERIVORUS RS14_PODCA PODOCORYNE CARNEA MAUPASI AMERICANUS SIMILAR TO 40S TRIBOLIUM CASTANEUM DASCILLUS CERVINUS IXODES SCAPULARIS 13 PAULI 15 6 S…	Caenorhabditis elegans - embryonic development ending in birth or egg hatching - reproduction - biological_process - growth - larval development (sensu Nematoda) - positive regulation of growth rate	1e-72	RNA binding||nucleic acid binding||binding	binding	nucleic acid binding
81	0.00049757	0.85692	7280056	I200606233361	K200609142101	ATGATGGAATAATTCTTCCACCAAGACCAAAAGTCACTCGTTCTAATTACCGCAGACGTT	31	26	5	13.3211	17.6789	12.0676	9.09301	0.000513047	0.00256589	1	1	1	1	Y	Y	SS-contig_81	614	.	61.2		Contig81	gi|9830549		tm	60S ribosomal protein L11, putative	3E-087	gi|158602147	323	195	195	82	100	1	20	1	FOR	Brugia malayi	RIBOSOMAL L11 BRUGIA MALAYI LARGE SUBUNIT FAMILY MEMBER RPL-11.2 CAENORHABDITIS ELEGANS >GI HYPOTHETICAL BRIGGSAE RPL-11.1 RL11_CAEEL MACONELLICOCCUS HIRSUTUS DANIO RERIO IXODES SCAPULARIS TRIATOMA INFESTANS L11-LIKE PHLEBOTOMUS PAPATASI LIKE ORNITHODOROS PARKERI UNNAMED PRODUCT TETRAODON NIGROVIRIDIS PLATICHTHYS FLESUS SYNTHETIC CONSTRUCT HOMO SAPIENS CLL-ASSOCIATED ANTIGEN KW-12 CLL ASSOCIATED …	Caenorhabditis elegans - growth - larval development (sensu Nematoda) - biological_process - reproduction - positive regulation of growth rate	5e-88	structural constituent of ribosome||structural molecule activity	structural molecule activity	structural constituent of ribosome
82	0.000396536	3.54608	7292873	L200609142106	K200609142100	CGTCTGCAAGTTTGGACCTTCCAGAGACAATGAAATTGGATTTAAACAAAATGTTCTTAA	31	0	31	13.3211	17.6789	13.3211	10.0375	0.000262435	0.00153385	1	1	1	1	Y	Y	SS-contig_82	548	.	73.5	529	Contig82	gi|7276092		unk	PREDICTED: similar to CG16995-PA	6E-014	gi|91077960	80.1	141	583	32	24	84	32	3	FOR	Tribolium castaneum	SIMILAR TO TRIBOLIUM CASTANEUM DROSOPHILA MELANOGASTER >GI MELLIFERA HYPOTHETICAL NASONIA VITRIPENNIS SCP-RELATED BOMBYX MORI RELATED NEMATOSTELLA VECTENSIS PSEUDOOBSCURA DANIO RERIO NOVEL WU AAEL_AAEL008479 AEDES AEGYPTI AAEL_AAEL015483 VENOM ALLERGEN-LIKE 6 SCHISTOSOMA MANSONI ALLERGEN LIKE SJCHGC08973 JAPONICUM CYSTEINE-RICH SECRETORY PROTEIN-2 CYSTEINE RICH 2 ORNITHORHYNCHUS ANATINUS DKEY-2N1…	zgc:103578 - Danio rerio - molecular_function - biological_process	3e-10	molecular_function	molecular_function
83	0.000143798	2.97845	7280801	K200609142098	J200606233384	TGGCAATGGAAATGTTTGTGAGGCAGATGGATGGGATGATGATAAGAGATT	31	0	31	13.3211	17.6789	13.3211	10.0375	0.000262435	0.00153385	1	1	1	1	Y	Y	SS-contig_83	1057	.	69.3		Contig83	gi|8927859		pm	convertase 2 precursor [Brugia malayi]	1E-113	gi|75915053	412	258	661	75	39	404	1	1	FOR	Brugia malayi	CONVERTASE 2 PRECURSOR BRUGIA MALAYI >GI PROPROTEIN LAYING DEFECTIVE FAMILY MEMBER EGL-3 CAENORHABDITIS ELEGANS HYPOTHETICAL BRIGGSAE PROHORMONE HETERODERA GLYCINES AGAP002176-PA ANOPHELES GAMBIAE STR. PEST NEUROENDOCRINE AEDES AEGYPTI SIMILAR TO NASONIA VITRIPENNIS CG6438-PA TRIBOLIUM CASTANEUM PC2-LIKE LUCILIA CUPRINA AMONTILLADO ISOFORM 1 APIS MELLIFERA ORCONECTES LIMOSUS PC2 LIKE DROSOPHILA P…	amontillado - Drosophila melanogaster - peptidase activity - peptide hormone processing - proprotein convertase 2 activity - subtilisin activity - hatching behavior - proteolysis	8e-77	subtilase activity||serine-type endopeptidase activity||serine-type peptidase activity||serine hydrolase activity||hydrolase activity||catalytic activity	catalytic activity	hydrolase activity
84	0.00306401	0.93909	7297776	L200609142102	L200609142102	AACTGTTTAATCTTTTTATTGTTGTGACGTTAGTCAATAAAATGTTGATTTGTTAATCTA	29	24	5	12.4617	16.5383	10.6834	8.04996	0.00108103	0.00455047	1	1	1	1	Y	Y	SS-contig_84	889	.	65		Contig84	gi|9831254		tm	40S ribosomal protein S3a, putative	1E-111	gi|158595739	406	257	257	75	100	1	42	1	FOR	Brugia malayi	RIBOSOMAL S3A BRUGIA MALAYI SMALL SUBUNIT 1 PRISTIONCHUS ENTOMOPHAGUS >GI UNIFORMIS PSEUDAERIVORUS AMERICANUS KOERNERIA SP. PACIFICUS MARIANNEAE PAULI 3 6 10 15 AERIVORUS 14 LHERITIERI MAUPASI HYPOTHETICAL CAENORHABDITIS BRIGGSAE FAMILY MEMBER RPS-1 ELEGANS RS3A_CAEEL 40S SIMILAR TO V-FOS TRANSFORMATION EFFECTOR ISOFORM STRONGYLOCENTROTUS PURPURATUS CRASSOSTREA GIGAS RS3A_TETNG UNNAMED PRODUCT TE…	rps-1, F56F3.5: 40S ribosomal protein S3a - Caenorhabditis elegans - protein binding	0	RNA binding||nucleic acid binding||binding	binding	nucleic acid binding
85	0.0316477	-0.28403	7283493	K200609142093	K200609142093	TTGCCAATGTATCTCTTCATGCTTTGTTCACTGGAAAGAAGGAAAGACCACGTTCATAAA	29	19	10	12.4617	16.5383	3.43048	2.58488	0.0640033	0.107888	1	1	0	0			SS-contig_85	532	0.2	63.9		Contig85	gi|10715282		tm	Ribosomal Protein, Small subunit family member (rps-23) [Caenorhabditis elegans]	5E-068	gi|17542020	259	143	143	88	100	1	15	1	FOR	Caenorhabditis briggsae	RIBOSOMAL SMALL SUBUNIT FAMILY MEMBER RPS-23 CAENORHABDITIS ELEGANS >GI HYPOTHETICAL BRIGGSAE RS23_CAEEL RPS23 FLUSTRA FOLIACEA SIMILAR TO S23 ONCORHYNCHUS MYKISS XENOPUS TROPICALIS BARENTSIA ELONGATA DANIO RERIO S24-LIKE SPARUS AURATA SOLEA SENEGALENSIS UNKNOWN FOR MGC CIONA INTESTINALIS RS23_CIOIN SCOPHTHALMUS MAXIMUS BRUGIA MALAYI Q9GRJ3 RS23_LUMRU LUMBRICUS RUBELLUS ARENICOLA MARINA UNNAMED P…	Caenorhabditis elegans - biological_process - reproduction - hermaphrodite genitalia development - growth - larval development (sensu Nematoda)	2e-69	nucleic acid binding||binding	binding	nucleic acid binding
86	0.0074066	-0.17511	7297551	K200609142092	K200609142091	GACGTTTTCTTCCGATTGGCATTGTTATGATTATTGTTGCTTAACGCGTGTTAAAAATTG	26	24	2	11.1725	14.8275	14.7275	11.0972	0.000124221	0.000864569	1	1	1	1	Y	Y	SS-contig_86	871	.	62.1		Contig86	gi|9832157		tm	Ribosomal Protein, Small subunit family member (rps-0) [Caenorhabditis elegans]	2E-094	gi|17554768	348	254	276	65	92	1	14	1	FOR	Caenorhabditis elegans	RIBOSOMAL SMALL SUBUNIT FAMILY MEMBER RPS-0 CAENORHABDITIS ELEGANS >GI RSSA_CAEEL PROBABLE 40S SA P40 HYPOTHETICAL BRIGGSAE LAMININ RECEPTOR 1 BRUGIA MALAYI PRECURSOR PINCTADA FUCATA NEMATOSTELLA VECTENSIS DANIO RERIO DROSOPHILA MELANOGASTER RSSA_DROME STUBARISTA HOMOLOG K14 ISOFORM D A SIMULANS TEISSIERI PSEUDOOBSCURA XENOPUS LAEVIS RSSA_URECA 34 67 KDA LAMININ-BINDING BINDING TROPICALIS LAMR1-P…	rps-0, B0393.1: Probable 40S ribosomal protein SA - Caenorhabditis elegans - protein binding	6e-96	structural constituent of ribosome||structural molecule activity	structural molecule activity	structural constituent of ribosome
87	0.197514	-0.30278	7296371	L200609142095	L200609142096	GAGTTCCTTTATCGTTGTTACATTTCTTGTTTAACGTTGTTTTAATATAAACATTCG	26	19	7	11.1725	14.8275	5.4839	4.13214	0.0191924	0.0420762	1	1	1	1	Y	Y	SS-contig_87	795	.	62.1		Contig87	gi|9830059		tm	40S ribosomal protein S6, putative	4E-086	gi|158590560	321	232	248	71	94	1	15	1	FOR	Brugia malayi	RIBOSOMAL S6 BRUGIA MALAYI SR-RIP-1 STRONGYLOIDES RATTI SR RIP-1 RIP UNNAMED PRODUCT TETRAODON NIGROVIRIDIS SOLEA SENEGALENSIS SIMILAR TO 40S TRIBOLIUM CASTANEUM RS6_ICTPU >GI ICTALURUS PUNCTATUS XENOPUS LAEVIS RPS6-PROV RPS6 PROV HYPOTHETICAL CAENORHABDITIS BRIGGSAE BOS TAURUS RS6_BOVIN S6-LIKE SYNTHETIC CONSTRUCT MUS MUSCULUS RATTUS NORVEGICUS SAPIENS CANIS FAMILIARIS ISOFORM 2 MACACA MULATTA E…	ribosomal protein S6 - Mus musculus - glucose homeostasis - intracellular - cytoplasm - ribosome - cytosolic small ribosomal subunit (sensu Eukaryota) - structural constituent of ribosome - RNA binding - translation - perinuclear region of cytoplasm	1e-81	structural constituent of ribosome||structural molecule activity	structural molecule activity	structural constituent of ribosome
88	0.0111316	0.94164	7286135	L200609142094	L200609142093	GAAATCATTAAGAAGATCATATAAAACAAGTACTAATGTTCATGAACCGTTTATTTGTTG	24	22	2	10.3131	13.6869	13.2436	9.97913	0.000273505	0.00158324	1	1	1	1	Y	Y	SS-contig_88	1031	.	61.2		Contig88	gi|9832260		tm	Hypothetical protein CBG17709 [Caenorhabditis briggsae]	1E-113	gi|157758093	411	272	272	76	100	1	33	1	FOR	Caenorhabditis briggsae	HYPOTHETICAL CAENORHABDITIS BRIGGSAE >GI RIBOSOMAL SMALL SUBUNIT FAMILY MEMBER RPS-2 ELEGANS RS2_CAEEL 40S S2 BRUGIA MALAYI LYSIPHLEBUS TESTACEIPES SIMILAR TO NASONIA VITRIPENNIS AEDES AEGYPTI CG5920-PA TRIBOLIUM CASTANEUM STRONGYLOCENTROTUS PURPURATUS AGAP003768-PA ANOPHELES GAMBIAE STR. PEST DROSOPHILA PSEUDOOBSCURA SOLEA SENEGALENSIS ALBOPICTUS MELANOGASTER RS2_DROME STRINGS PEARLS SOP YAKUBA …	rps-2, C49H3.11: 40S ribosomal protein S2 - Caenorhabditis elegans - protein binding	0	structural constituent of ribosome||structural molecule activity	structural molecule activity	structural constituent of ribosome
89	0.497352	0.04829	7277861	K200609142085	K200609142086	CACAGGATATTGGGGATCAAAGACTTGGTACTCCACACACAATTCCATGTCAAGTAACAG	1	1	0	0.429713	0.570287	0.756847	0.570287	0.384317	0.450145	0	0	0	0			SS-contig_89	271	.	60.1		Contig89	gi|12715203		tm	Ribosomal Protein, Small subunit family member (rps-2) [Caenorhabditis elegans]	1E-018	gi|17542012	95.1	90	272	55	33	101	2	1	FOR	Caenorhabditis elegans	RIBOSOMAL SMALL SUBUNIT FAMILY MEMBER RPS-2 CAENORHABDITIS ELEGANS >GI RS2_CAEEL 40S HYPOTHETICAL BRIGGSAE MUSCULUS ISOFORM 1 MUS EQUUS CABALLUS CRA_I RATTUS NORVEGICUS CRA_J S2 CAPRA HIRCUS SIMILAR TO MONODELPHIS DOMESTICA 2 SOLEA SENEGALENSIS XENOPUS LAEVIS HOMO SAPIENS CRA_C CRA_E GALLUS S4 LLREP3 12 PAN TROGLODYTES 13 11 10 4 5 CRA_K	rps-2, C49H3.11: 40S ribosomal protein S2 - Caenorhabditis elegans - protein binding	3e-20	RNA binding||nucleic acid binding||binding	binding	nucleic acid binding
90	0.2733	-0.28179	7282709	L200609142049	J200606233462	GCTCCATCTGCTGATGCTCCAATGTTTGTTATGGGAGTAAATCACGAAA	11	11	0	4.72684	6.27316	8.32532	6.27316	0.00390963	0.0122581	0	1	1	1		Y	SS-contig_90	660	.	62.3		Contig90	gi|15774070		met	GPD (glyceraldehyde 3-phosphate dehydrogenase) family member (gpd-3)	1E-101	gi|32566163	369	213	341	82	62	1	22	1	FOR	Caenorhabditis elegans	GLYCERALDEHYDE 3-PHOSPHATE DEHYDROGENASE FAMILY MEMBER GPD-3 CAENORHABDITIS ELEGANS >GI G3P3_CAEEL GLYCERALDEHYDE-3-PHOSPHATE GAPDH-3 6745 PRODUCT PHOSPHATE GAPDH HYPOTHETICAL BRIGGSAE G3P2_CAEBR 2 GAPDH-2 G3P3_CAEBR 3 GPD-2 G3P2_CAEEL 6744 GENE GPD GPD-4 G3P4_CAEEL GAPDH-4 6747 GPD-1 G3P1_CAEEL GAPDH-1 6737 ONCHOCERCA VOLVULUS BRUGIA MALAYI G3P_BRUMA G3P_ONCVO 3-PHOSPHATE-DEHYDROGENASE LARVAL AN…	Caenorhabditis elegans - embryonic development ending in birth or egg hatching	0	glyceraldehyde-3-phosphate dehydrogenase (phosphorylating) activity||glyceraldehyde-3-phosphate dehydrogenase activity||oxidoreductase activity\, acting on the aldehyde or oxo group of donors\, NAD or NADP as acceptor||oxidoreductase activity\, acting on the aldehyde or oxo group of donors||oxidoreductase activity||catalytic activity	catalytic activity	oxidoreductase activity
91	0.00635061	1.76326	7290280	L200609142048	L200609142048	TCCCACATATAATAGAAAAAAAAGATATTGTAGGAATGATAAATAAAAGTGGATTGGAAT	13	6	6	5.58627	7.41373	0.0306415	0.269585	0.861043	0.60361	1	1	0	0			SS-contig_91	852	.	64.6		Contig91	gi|15774068		met	Hypothetical protein CBG00820 [Caenorhabditis briggsae]	1E-123	gi|157760329	444	242	341	90	71	99	6	1	FOR	Caenorhabditis briggsae	HYPOTHETICAL CAENORHABDITIS BRIGGSAE >GI G3P3_CAEBR GLYCERALDEHYDE-3-PHOSPHATE DEHYDROGENASE 3 GAPDH-3 GLYCERALDEHYDE 3-PHOSPHATE PHOSPHATE GAPDH FAMILY MEMBER GPD-1 ELEGANS G3P1_CAEEL GAPDH-1 6737 G3P2_CAEBR 2 GAPDH-2 GPD-4 G3P4_CAEEL GAPDH-4 6747 GPD-2 GPD-3 G3P3_CAEEL 6745 PRODUCT G3P2_CAEEL 6744 GENE GPD BRUGIA MALAYI G3P_BRUMA ASCARIS SUUM ONCHOCERCA VOLVULUS G3P_ONCVO 3-PHOSPHATE-DEHYDROGEN…	gpd-1, T09F3.3: Glyceraldehyde-3-phosphate dehydrogenase 1 - Caenorhabditis elegans - protein binding	0	glyceraldehyde-3-phosphate dehydrogenase (phosphorylating) activity||glyceraldehyde-3-phosphate dehydrogenase activity||oxidoreductase activity\, acting on the aldehyde or oxo group of donors\, NAD or NADP as acceptor||oxidoreductase activity\, acting on the aldehyde or oxo group of donors||oxidoreductase activity||catalytic activity	catalytic activity	oxidoreductase activity
92	0.000105179	1.64653	7288198	K200609142039	J200606233484	TGTACGAGGATGATGAAGAGGAAGAATCAGATGATGATGAAGAAAATTAAATATGCTTGT	24	11	13	10.3131	13.6869	0.0457485	0.0344717	0.830634	0.852707	1	1	0	0			SS-contig_92	1187	.	68.8		Contig92	gi|9832353		nr	putative nucleosome binding protein	2E-038	gi|6065744	163	311	321	33	97	9	50	1	FOR	Anisakis simplex	NUCLEOSOME BINDING ANISAKIS SIMPLEX HYPOTHETICAL CAENORHABDITIS BRIGGSAE ASSEMBLY 1 BRUGIA MALAYI 1-LIKE XENOPUS TROPICALIS >GI P60A LAEVIS P56A DANIO RERIO EQUUS CABALLUS PAN TROGLODYTES SIMILAR TO NAP ISOFORM MONODELPHIS DOMESTICA SYNTHETIC CONSTRUCT HOMO SAPIENS NP1L4_HUMAN CRA_B CRA_D MUS MUSCULUS LIKE UNNAMED PRODUCT CRA_A RATTUS NORVEGICUS GALLUS NP1L4_RAT NP1L4_MOUSE NAP1L4 DOMESTICUS CANI…	zgc:101613 - Danio rerio - molecular_function	2e-34	unfolded protein binding||protein binding||binding	binding	protein binding
93	0.0970629	-0.42757	7282961	J200606233495	J200606233495	GATTACCAGGACAACCAGGACAACAAGGAGCACCAGGAAGAC	24	24	0	10.3131	13.6869	18.1643	13.6869	2.02639e-05	0.000215958	1	1	1	1	Y	Y	SS-contig_93	1119	.	55.3		Contig93	gi|9830972		extmat	Hypothetical protein CBG12990 [Caenorhabditis briggsae]	1E-131	gi|157750576	472	332	329	67	101	3	77	5	FOR	Caenorhabditis briggsae	HYPOTHETICAL CAENORHABDITIS BRIGGSAE >GI COLLAGEN ROLLER HELICALLY TWISTED ANIMALS ROLL WHEN MOVING FAMILY MEMBER ROL-8 ELEGANS COL6_CAEEL CUTICLE 6 ROLLER-8 ISOFORM A ROL MELOIDOGYNE JAVANICA B COL-36 COL36_CAEEL 36 COL-165 CUTICULAR TRICHINELLA SPIRALIS CUTICAL BRUGIA MALAYI SQUAT SQT-2 DUMPY SHORTER THAN WILD-TYPE DPY-14 STRUCTURAL GENE PROBABLY CRITICAL COMPONENT EMBRYONICALLY DERIVED OUTER L…	Caenorhabditis elegans - embryonic development ending in birth or egg hatching - biological_process - larval development (sensu Nematoda) - positive regulation of multicellular organism growth	3e-87	structural constituent of cuticle||structural molecule activity	structural molecule activity	structural constituent of cuticle
94	0.00042266	3.84365	7286637	K200609142035	L200609142042	AAGACTTTTTCGATAAAGAAATAATGGAAAGCTTCTCCTAAATTGTTTTATTATCTATTG	24	11	13	10.3131	13.6869	0.0457485	0.0344717	0.830634	0.852707	1	1	0	0			SS-contig_94	591	.	67.9		Contig94	gi|9831385		tr	ferritin heavy chain polypeptide 1	5E-040	gi|28630237	167	172	177	51	97	5	63	1	FOR	Petromyzon marinus	FERRITIN HEAVY CHAIN POLYPEPTIDE 1 PETROMYZON MARINUS XENOPUS LAEVIS >GI FRIH1_XENLA H BUFO GARGARIZANS LITOPENAEUS VANNAMEI TROPICALIS UNNAMED PRODUCT FENNEROPENAEUS CHINENSIS FRI1_RANCA HIGHER SUBUNIT FRIH2_XENLA 2 HOLOTHURIA GLABERRIMA HALIOTIS DISCUS HANNAI CAENORHABDITIS ELEGANS ARANEUS VENTRICOSUS HYPOTHETICAL BRIGGSAE APOSTICHOPUS JAPONICUS PENAEUS MONODON FRIS_LYMST SOMA 9650 SNAIL LYMNAE…	ftn-2, D1037.3: Ferritin protein 2 - Caenorhabditis elegans - protein binding - identical protein binding	3e-40	protein binding||binding	binding	protein binding
95	0.00171014	0.32104	7279882	L200609142040	J200606233517	CACCAACAACTACTACTACAGAACCAACAACAACAACAACAGAAGCAGAAGAACC	24	2	22	10.3131	13.6869	6.70097	5.04921	0.00963604	0.0246372	1	1	1	1	Y	Y	SS-contig_95	1009	.	69.4		Contig95	gi|12714237		extmat	PREDICTED: similar to fertilin alpha-I	2E-012	gi|126324185	77	103	927	46	11	723	65	4	FOR	Monodelphis domestica	SIMILAR TO FERTILIN ALPHA-I MONODELPHIS DOMESTICA ALPHA I HYPOTHETICAL APIS MELLIFERA CAENORHABDITIS ELEGANS >GI PARAMECIUM TETRAURELIA STRAIN D4-2 UNNAMED PRODUCT D4 2 AGAP004065-PA ANOPHELES GAMBIAE STR. PEST ORF-2 ROCK BREAM IRIDOVIRUS ORF DDBDRAFT_0219821 DICTYOSTELIUM DISCOIDEUM AX4 LAMININ-TYPE EPIDERMAL GROWTH FACTOR-LIKE ORANGE-SPOTTED GROUPER LAMININ TYPE FACTOR LIKE ORANGE SPOTTED DDBDR…	zgc:92593 - Danio rerio - biological_process	1e-10	structural molecule activity	structural molecule activity
96	1.41274e-05	2.72979	7286106	I200606233527	K200609142031	GGATGTTTTTGATCGTAACTACCGTCAACAACCAGATTTTTTACGTTTTGGAAAGTAGGA	24	1	23	10.3131	13.6869	8.41008	6.33703	0.00373146	0.0118243	1	1	1	1	Y	Y	SS-contig_96	948	.	71.8	929	Contig96	gi|12711908		unk	Hypothetical protein CBG21782 [Caenorhabditis briggsae]	3E-029	gi|157755301	132	172	176	50	98	18	79	2	FOR	Caenorhabditis briggsae	HYPOTHETICAL CAENORHABDITIS BRIGGSAE >GI FMRF-LIKE FAMILY MEMBER FLP-1 ELEGANS FLP01_CAEEL FMRFAMIDE-LIKE NEUROPEPTIDES 1 PRECURSOR CONTAINS PNFMRY-AMIDE AGSDPNFLRF-AMIDE SQPNFLRF-AMIDE ASGDPNFLRF-AMIDE SDPNFLRF-AMIDE PF1 AAADPNFLRF-AMIDE SADPNFLRF-AMIDE PF2 PNFLRF-AMIDE FMRFAMIDE PNFMRY AMIDE AGSDPNFLRF SQPNFLRF ASGDPNFLRF SDPNFLRF AAADPNFLRF SADPNFLRF PNFLRF CV-FLP-1B PEPTIDE=NEUROPEPTIDE 164 A…	FMRFamide-related - Drosophila melanogaster - neuropeptide hormone activity - neuropeptide signaling pathway - negative regulation of heart contraction - hormone activity	3e-16	molecular_function	molecular_function
97	0.00137493	1.01585	7291992	L200609142035	J200606233539	TAACGACGACCACATCAACTGAATCACCAACAACTACTACAACGACTGC	22	0	22	9.45369	12.5463	9.45369	7.12339	0.00210725	0.00760847	1	1	1	1	Y	Y	SS-contig_97	1355	.	71.1		Contig97	gi|12713459		extmat	cryptopsoridial mucin, large thr stretch, signal peptide sequence	2E-031	gi|66363186	140	249	1937	34	13	0	0	26	FOR	Cryptosporidium parvum Iowa II	CRYPTOPSORIDIAL MUCIN LARGE THR STRETCH SIGNAL SEQUENCE CRYPTOSPORIDIUM PARVUM IOWA II >GI PROBABLE PRONOUNCED REPEAT 308 HYPOTHETICAL HOMINIS RATTUS NORVEGICUS HOGLET MONOSIGA OVATA DROSOPHILA MELANOGASTER MUCIN-LIKE GLYCOPROTEIN LIKE PRECURSOR BRUGIA MALAYI DANIO RERIO MICROFILARIAL SHEATH SHP3 LITOMOSOIDES SIGMODONTIS TRYPANOSOMA CRUZI STRAIN CL BRENER CAENORHABDITIS ELEGANS HOMO SAPIENS MONOD…	Salivary gland secretion 1 - Drosophila melanogaster - puparial adhesion - extracellular region - structural molecule activity	6e-26	structural molecule activity	structural molecule activity
98	0.148243	0.34655	7285609	L200609142033	J200606233550	AGTAACAACGACTACATCAACTGAATCACCAACAACAACTACAACGACTGT	1	0	1	0.429713	0.570287	0.429713	0.32379	0.51213	0.569339	0	0	0	0			SS-contig_98	414	.	64.7		Contig98	gi|12711912		extmat	GP900; mucin-like glycoprotein	1E-035	gi|4063042	151	119	1832	64	6	0	0	26	FOR	Cryptosporidium parvum	MUCIN-LIKE GLYCOPROTEIN CRYPTOSPORIDIUM PARVUM MUCIN LIKE CRYPTOPSORIDIAL LARGE THR STRETCH SIGNAL SEQUENCE IOWA II >GI HYPOTHETICAL RATTUS NORVEGICUS HOMINIS PROBABLE PRONOUNCED REPEAT 308 PRECURSOR BRUGIA MALAYI HOGLET MONOSIGA OVATA DROSOPHILA MELANOGASTER DANIO RERIO CAENORHABDITIS BRIGGSAE UNKNOWN NOCTILUCA SCINTILLANS	Salivary gland secretion 1 - Drosophila melanogaster - puparial adhesion - extracellular region - structural molecule activity	2e-30	structural molecule activity	structural molecule activity
99	0.00481266	2.17418	7288906	J200606233561	L200609142031	AGAAATTTAAGTGGATCAAATTATTTAAAAGTTGATGAAAAATTAACATATCAGCCTCAT	23	0	23	9.8834	13.1166	9.8834	7.44718	0.00166776	0.00635359	1	1	1	1	Y	Y	SS-contig_99	651	.	71.9		Contig99	gi|7276091		tr	F15D3.6 [Caenorhabditis elegans]	4E-048	gi|17506649	194	169	209	52	81	1	60	1	FOR	Caenorhabditis elegans	CAENORHABDITIS ELEGANS >GI HYPOTHETICAL BRIGGSAE MSF1-LIKE CONSERVED REGION FAMILY BRUGIA MALAYI MSF1 LIKE SIMILAR TO KISER NASONIA VITRIPENNIS AEDES AEGYPTI BOMBYX MORI DROSOPHILA PSEUDOOBSCURA KISIR MELANOGASTER SLMO_DROME SLOWMO CG9131-PA ISOFORM A CG9131-PB CG9131-PC HOMOLOG 2 GALLUS RIKEN CDNA CRA_A MUS MUSCULUS RATTUS NORVEGICUS AGAP008027-PA ANOPHELES GAMBIAE STR. PEST B TRIBOLIUM CASTANEU…	Caenorhabditis elegans - positive regulation of growth rate	2e-49	molecular_function	molecular_function
100	0.0383647	1.03847	7280962	I200606230003	L200609141080	AATATACAAAGAATGTAGATAGCAATTTCTCAAACGGTTTTCTTTGATAATAGTCTATTT	21	18	3	9.02398	11.976	8.92833	6.72752	0.00280782	0.00949363	1	1	1	1	Y	Y	SS-contig_100	550	.	57.6		Contig100	gi|12714557		tm	Hypothetical protein CBG22044 [Caenorhabditis briggsae]	1E-039	gi|157744927	165	114	111	78	103	1	76	2	FOR	Caenorhabditis briggsae	HYPOTHETICAL CAENORHABDITIS BRIGGSAE >GI ACIDIC RIBOSOMAL P1 NIPPOSTRONGYLUS BRASILIENSIS FAMILY MEMBER RPA-1 ELEGANS RLA1_CAEEL 60S HOMOLOG BRUGIA MALAYI 1 LARGE GALLUS RLA1_CHICK UNNAMED PRODUCT AGAP007740-PA ANOPHELES GAMBIAE STR. PEST LP1 ARGAS MONOLAKENSIS SPODOPTERA FRUGIPERDA BARENTSIA ELONGATA P1-LIKE PHLEBOTOMUS PAPATASI LIKE BRANCHIOSTOMA BELCHERI PLUTELLA XYLOSTELLA XENOPSYLLA CHEOPIS …	rpa-1, Y37E3.7: 60S acidic ribosomal protein P1 - Caenorhabditis elegans - protein binding	2e-40	structural constituent of ribosome||structural molecule activity	structural molecule activity	structural constituent of ribosome
101	0.387318	-0.13401	7281359	L200609141077	I200606230014	TCCTGCTGCTCCAATGAATATTGCAGAGGCTCTTG	1	1	0	0.429713	0.570287	0.756847	0.570287	0.384317	0.450145	0	0	0	0			SS-contig_101	328	.	47.3		Contig101	gi|12715320		tm	acidic ribosomal protein P1	1E-016	gi|100913241	88.6	106	113	45	94	5	11	2	FOR	Nippostrongylus brasiliensis	ACIDIC RIBOSOMAL P1 NIPPOSTRONGYLUS BRASILIENSIS BRUGIA MALAYI AGAP007740-PA ANOPHELES GAMBIAE STR. PEST >GI 1 LP1 ARGAS MONOLAKENSIS P1-LIKE PHLEBOTOMUS PAPATASI LIKE FAMILY MEMBER RPA-1 CAENORHABDITIS ELEGANS RLA1_CAEEL 60S HOMOLOG HYPOTHETICAL BRIGGSAE LARGE GALLUS RLA1_CHICK UNNAMED PRODUCT DANIO RERIO BRANCHIOSTOMA BELCHERI SIMILAR TO STRONGYLOCENTROTUS PURPURATUS HYDROMEDUSA POLYORCHIS PENI…	rpa-1, Y37E3.7: 60S acidic ribosomal protein P1 - Caenorhabditis elegans - protein binding	4e-16	structural constituent of ribosome||structural molecule activity	structural molecule activity	structural constituent of ribosome
102	0.0708582	0.12288	7293208	L200609141075	K200609141070	AGCAATAGAACTATATACACGTGAATCGTGAAGACATATGATCGCACATGCTATGGGTGT	22	0	22	9.45369	12.5463	9.45369	7.12339	0.00210725	0.00760847	1	1	1	1	Y	Y	SS-contig_102	1096	.	77.1		Contig102	gi|8928966		tr	K12B6.3 [Caenorhabditis elegans]	1E-035	gi|17562542	154	152	340	48	45	24	641	1	FOR	Caenorhabditis elegans	CAENORHABDITIS ELEGANS >GI HYPOTHETICAL BRIGGSAE LIPASE FAMILY BRUGIA MALAYI SUPERFAMILY STIGMATELLA AURANTIACA DW4 3-1 MYXOCOCCUS XANTHUS DK 1622 PARAMECIUM TETRAURELIA STRAIN D4-2 UNNAMED PRODUCT D4 2	Caenorhabditis elegans - chromosome segregation	3e-07	structural constituent of epidermis||structural molecule activity	structural molecule activity	structural constituent of epidermis
103	0.0171344	1.24143	7280344	K200609141067	I200606230036	GGACCAGAAGGTGCTACTCCAGGAACTGAAGAAGC	16	4	12	6.87541	9.12459	1.20254	0.906122	0.272814	0.341146	1	1	0	0			SS-contig_103	1536	0.1	67.3		Contig103	gi|15774126		pm	Heat Shock Protein family member (hsp-3) [Caenorhabditis elegans]	0.0	gi|17568549	768	466	661	82	70	198	2	1	FOR	Caenorhabditis elegans	SHOCK FAMILY MEMBER HSP-3 CAENORHABDITIS ELEGANS >GI HSP7C_CAEEL KDA PRECURSOR HYPOTHETICAL BRIGGSAE HSP7C_CAEBR HEAT 70 C 70-C PANAGRELLUS REDIVIVUS 3 HETERODERA GLYCINES HSP-4 HSP7D_CAEEL GLUCOSE-REGULATED 78KDA ONCORHYNCHUS MYKISS GLUCOSE REGULATED XENOPUS LAEVIS 70KDA HSPA5 CRASSOSTREA GIGAS UNNAMED PRODUCT TETRAODON NIGROVIRIDIS HEAVY-CHAIN BINDING BIP GRP78_XENLA GRP 5 IMMUNOGLOBULIN HEAVY …	Caenorhabditis elegans - growth - larval development (sensu Nematoda) - positive regulation of multicellular organism growth	0	protein binding||binding	binding	protein binding
104	0.00495214	1.23557	7288414	L200609141072	J200606230047	AATATACCAACAAGCAGGTGGTGCTGGACCAGAAGGTGCC	4	2	2	1.71885	2.28115	0.0459864	0.0346509	0.830201	0.852329	0	0	0	0			SS-contig_104	337	.	67.4		Contig104	gi|8322917		pm	78kDa glucose regulated protein	1E-022	gi|46359618	108	92	661	58	14	574	1	1	FOR	Crassostrea gigas	78KDA GLUCOSE REGULATED CRASSOSTREA GIGAS SHOCK 70-C PANAGRELLUS REDIVIVUS 70 C GLUCOSE-REGULATED 78 PARALICHTHYS OLIVACEUS ONCORHYNCHUS MYKISS XENOPUS LAEVIS HEAVY-CHAIN BINDING BIP >GI GRP78_XENLA PRECURSOR GRP HEAT 5 IMMUNOGLOBULIN HEAVY CHAIN-BINDING CHAIN NEMATOSTELLA VECTENSIS 70KDA HSPA5 FAMILY MEMBER HSP-3 CAENORHABDITIS ELEGANS HSP7C_CAEEL KDA SUBERITES DOMUNCULA GRP78_APLCA 1603 5570 GR…	Caenorhabditis elegans - growth - larval development (sensu Nematoda) - positive regulation of multicellular organism growth	5e-23	ATPase activity||nucleoside-triphosphatase activity||pyrophosphatase activity||hydrolase activity\, acting on acid anhydrides\, in phosphorus-containing anhydrides||hydrolase activity\, acting on acid anhydrides||hydrolase activity||catalytic activity	catalytic activity	hydrolase activity
105	0.0409832	0.43098	7297564	L200609141070	J200606230058	CTCCAGAAGACATTGAACGTATGATTTATGATGCTGAGAAGTTTGCTGATGAAGA	1	1	0	0.429713	0.570287	0.756847	0.570287	0.384317	0.450145	0	0	0	0			SS-contig_105	440	.	63.2		Contig105	gi|15774084		pm	Hypothetical protein CBG14829 [Caenorhabditis briggsae]	5E-070	gi|157770047	265	146	661	91	22	413	3	1	FOR	Caenorhabditis briggsae	HYPOTHETICAL CAENORHABDITIS BRIGGSAE >GI HSP7C_CAEBR HEAT SHOCK 70 KDA C PRECURSOR FAMILY MEMBER HSP-3 ELEGANS HSP7C_CAEEL 3 HSP70 TRICHINELLA SPIRALIS 70-C PANAGRELLUS REDIVIVUS HETERODERA GLYCINES GRP78_APLCA GLUCOSE-REGULATED GRP BIP 1603 5570 GRP78 APLYSIA CALIFORNICA GLUCOSE REGULATED 78KDA CRASSOSTREA GIGAS NEMATOSTELLA VECTENSIS 78 PARALICHTHYS OLIVACEUS UNNAMED PRODUCT TETRAODON NIGROVIRI…	Caenorhabditis elegans - growth - larval development (sensu Nematoda) - positive regulation of multicellular organism growth	4e-71	ATPase activity||nucleoside-triphosphatase activity||pyrophosphatase activity||hydrolase activity\, acting on acid anhydrides\, in phosphorus-containing anhydrides||hydrolase activity\, acting on acid anhydrides||hydrolase activity||catalytic activity	catalytic activity	hydrolase activity
106	0.00545461	1.45283	7290553	K200609141062	K200609141061	ACACACGTTTATATGATCGTGGAAAAAAGAAGAGCTATGATCTTGAGTCTTTGTTATGGT	21	15	6	9.02398	11.976	3.95755	2.98203	0.0466615	0.0841937	1	1	1	0	Y		SS-contig_106	518	.	64.3		Contig106	gi|9830133		tm	ribosomal protein L27a	3E-063	gi|100913260	243	117	117	98	100	1	33	1	FOR	Strongyloides ratti	RIBOSOMAL L27A STRONGYLOIDES RATTI LARGE SUBUNIT 27A PRISTIONCHUS SP. 15 BRUGIA MALAYI 3 PAULI MAUPASI LHERITIERI AERIVORUS >GI PSEUDAERIVORUS AMERICANUS 6 13 ASCARIS SUUM MARIANNEAE 4 UNIFORMIS PACIFICUS 10 HYPOTHETICAL CAENORHABDITIS BRIGGSAE ELEGANS RL27A_OSCBR RPL-27 OSCHEIUS BREVESOPHAGA RPL 27 L22 ARGOPECTEN IRRADIANS KOERNERIA SIMILAR TO 60S L27A-RELATED STRONGYLOCENTROTUS PURPURATUS RELAT…	Caenorhabditis elegans - embryonic development ending in birth or egg hatching	4e-52	RNA binding||nucleic acid binding||binding	binding	nucleic acid binding
107	0.00322116	-0.49643	7283550	I200606230080	J200606230080	GTATTAAATGCCCACAAGGACCACCAGGACCACCAGGACC	19	19	0	8.16455	10.8354	14.3801	10.8354	0.000149373	0.000995751	1	1	1	1	Y	Y	SS-contig_107	588	.	52		Contig107	gi|12713774		extmat	Hypothetical protein CBG19217 [Caenorhabditis briggsae]	5E-080	gi|157764478	300	195	294	68	66	3	4	10	FOR	Caenorhabditis briggsae	HYPOTHETICAL CAENORHABDITIS BRIGGSAE >GI COLLAGEN FAMILY MEMBER COL-145 ELEGANS CO145_CAEEL CUTICLE 145 PRECURSOR COL-144 COL-10 COL10_CAEEL 10 COL-89 COL-176 NEMATODE N-TERMINAL DOMAIN CONTAINING BRUGIA MALAYI N TERMINAL CUTICULAR GLOBODERA PALLIDA 7	col-149, B0024.1: Putative uncharacterized protein col-149 - Caenorhabditis elegans - protein binding	1e-68	structural constituent of cuticle||structural molecule activity	structural molecule activity	structural constituent of cuticle
108	0.275896	-0.25783	7297585	I200606230091	J200606230091	GGACAACCAGGAGCACCAGGAGTTGACGGACAACCAGGAG	2	2	0	0.859426	1.14057	1.51369	1.14057	0.218576	0.285531	0	0	0	0			SS-contig_108	471	.	42.3		Contig108	gi|12713903		extmat	Hypothetical protein CBG19216 [Caenorhabditis briggsae]	3E-060	gi|157764476	233	154	294	68	52	92	10	10	FOR	Caenorhabditis briggsae	HYPOTHETICAL CAENORHABDITIS BRIGGSAE >GI COLLAGEN FAMILY MEMBER COL-144 ELEGANS COL-10 COL10_CAEEL CUTICLE 10 PRECURSOR COL-145 CO145_CAEEL 145 NEMATODE N-TERMINAL DOMAIN CONTAINING BRUGIA MALAYI N TERMINAL COL-89 COL-103 COL7_CAEEL 7 CUTICULAR GLOBODERA PALLIDA COL80_CAEEL 80	col-149, B0024.1: Putative uncharacterized protein col-149 - Caenorhabditis elegans - protein binding	5e-55	structural constituent of cuticle||structural molecule activity	structural molecule activity	structural constituent of cuticle
109	0.0240894	-0.35148	7287008	L200609141060	L200609141060	AAAAAATATTTGACAAAAGAAGTTATGGATAAACTTAAAGACAAAAAAACCAAACTTGG	20	20	0	8.59426	11.4057	15.1369	11.4057	9.99877e-05	0.000732177	1	1	1	1	Y	Y	SS-contig_109	900	.	64		Contig109	gi|12715165		em	Hypothetical protein CBG11000 [Caenorhabditis briggsae]	1E-134	gi|157770444	482	288	376	81	77	24	37	1	FOR	Caenorhabditis briggsae	HYPOTHETICAL CAENORHABDITIS BRIGGSAE >GI ELEGANS KARG1_CAEEL PROBABLE ARGININE KINASE HETERODERA GLYCINES KARG2_CAEEL AK TRYPANOSOMA BRUCEI TREU927 LITOPENAEUS VANNAMEI ALLERGEN PEN M 2 PENAEUS MONODON FENNEROPENAEUS CHINENSIS KARG_CALSI CALLINECTES SAPIDUS DERMATOPHAGOIDES FARINAE KARG_ERISI ERIOCHEIR SINENSIS CHASMAGNATHUS GRANULATA TOXOCARA CANIS KARG_TRYCR CRUZI Q9GYX1 KARG_PACMR PACHYGRAPSUS…	ZC434.8: Probable arginine kinase ZC434.8 - Caenorhabditis elegans - protein binding	0	creatine kinase activity||phosphotransferase activity\, nitrogenous group as acceptor||transferase activity\, transferring phosphorus-containing groups||transferase activity||catalytic activity	catalytic activity	transferase activity
110	0.117026	0.27125	7282869	J200606230114	L200609141020	ACTGTTAAGAAAGTTTTTGACAGTTTAACTGATGAAGAATTAAAAGGAACATACTATC	1	1	0	0.429713	0.570287	0.756847	0.570287	0.384317	0.450145	0	0	0	0			SS-contig_110	670	0.1	62.4		Contig110	gi|9832702		em	F46H5.3b [Caenorhabditis elegans]	9E-071	gi|32566409	269	200	359	67	56	118	71	1	FOR	Caenorhabditis elegans	CAENORHABDITIS ELEGANS >GI HYPOTHETICAL KARG1_CAEEL PROBABLE ARGININE KINASE BRIGGSAE HETERODERA GLYCINES KARG2_CAEEL AK TOXOCARA CANIS TRYPANOSOMA BRUCEI TREU927 FENNEROPENAEUS CHINENSIS LITOPENAEUS VANNAMEI ALLERGEN PEN M 2 PENAEUS MONODON KARG_PENJP JAPONICUS=SHRIMPS TAIL MUSCLE 355 AA LOCUSTA MIGRATORIA MANILENSIS CHASMAGNATHUS GRANULATA KARG_ERISI ERIOCHEIR SINENSIS KARG_CALSI CALLINECTES SA…	ZC434.8: Probable arginine kinase ZC434.8 - Caenorhabditis elegans - protein binding	2e-66	kinase activity||transferase activity\, transferring phosphorus-containing groups||transferase activity||catalytic activity	catalytic activity	transferase activity
111	0.000484462	1.67901	7278681	I200606230125	K200609141011	GATGATGAAGATAACAAAGTAGAACCCACAGATAAACCATTACCAATTACTTCAACACCA	19	2	17	8.16455	10.8354	4.65447	3.50716	0.0309727	0.061104	1	1	1	0	Y		SS-contig_111	1110	.	74.8		Contig111	gi|12713052		tr	conserved hypothetical protein [Geobacter bemidjiensis Bem]	1E-008	gi|145618185	64.3	183	524	29	35	36	515	10	REV	Geobacter bemidjiensis Bem	CONSERVED HYPOTHETICAL GEOBACTER BEMIDJIENSIS BEM >GI KINASE DOMAIN CONTAINING TETRAHYMENA THERMOPHILA DENTIN PHOSPHORYN PLASMODIUM YOELII STR. 17XNL MATURE PARASITE-INFECTED ERYTHROCYTE SURFACE ANTIGEN FALCIPARUM PARASITE INFECTED 3D7 TRICHOMONAS VAGINALIS G3 CCAAT-BOX DNA BINDING SUBUNIT B CCAAT BOX VIRAL A-TYPE INCLUSION NEUROSPORA CRASSA OR74A AGAP007388-PA ANOPHELES GAMBIAE PEST UNKNOWN FOR …	protein kinase C substrate 80K-H - Mus musculus - protein kinase cascade - N-glycan processing - intracellular - extracellular space - alpha-glucosidase II complex - endoplasmic reticulum - calcium ion binding - protein binding - alpha-glucosidase activity	0.003	calcium ion binding||metal ion binding||ion binding||binding	binding	ion binding
112	0.00639409	0.88424	7290793	L200609141015	K200609141009	TGAAGATGACATAATCATTGACGGGGGAAGGCGTAGAGAATATACTGATGAAGATCGAAA	2	0	2	0.859426	1.14057	0.859426	0.647581	0.353899	0.420979	0	0	0	0			SS-contig_112	604	.	74.2		Contig112	gi|12713014		unk	Hypothetical protein CBG19194 [Caenorhabditis briggsae]	0.002	gi|157764442	45.4	86	378	32	23	167	68	1	FOR	Caenorhabditis briggsae	HYPOTHETICAL CAENORHABDITIS BRIGGSAE >GI PRION-LIKE- Q N-RICH -DOMAIN-BEARING FAMILY MEMBER PQN-31 ELEGANS ISOFORM B PRION LIKE- LIKE N RICH DOMAIN-BEARING DOMAIN BEARING PQN A DDBDRAFT_0188272 DICTYOSTELIUM DISCOIDEUM AX4 PLASMODIUM FALCIPARUM 3D7 GROWTH ARREST SPECIFIC 8 RATTUS NORVEGICUS GAS8_RAT ARREST-SPECIFIC GAS-8 GAS-11 CRA_A GAS XENOPUS LAEVIS TAURUS GAS8_BOVIN SIMILAR TO COFACTOR REQUIR…	lfi-1, ZC8.4: Lin-5 - Caenorhabditis elegans - protein binding	0.063	molecular_function	molecular_function
113	1.15384e-05	2.16754	7278715	K200609141007	K200609141008	TCTTTGTTAACAATGTAATACCGCAAACCATGACTACTATGGGTCAACTTTATCGTGATC	21	0	21	9.02398	11.976	9.02398	6.7996	0.00266461	0.00911784	1	1	1	1	Y	Y	SS-contig_113	582	.	73.2		Contig113	gi|12714051		cs	Hypothetical protein CBG02633 [Caenorhabditis briggsae]	9E-054	gi|157751760	212	116	123	87	94	1	38	1	FOR	Caenorhabditis briggsae	HYPOTHETICAL CAENORHABDITIS BRIGGSAE >GI GABARAP GATE-16 FAMILY MEMBER LGG-1 ELEGANS LGG1_CAEEL RECEPTOR-ASSOCIATED RECEPTOR ASSOCIATED BRUGIA MALAYI BRANCHIOSTOMA BELCHERI TSINGTAUNESE NEMATOSTELLA VECTENSIS AGAP002685-PA ANOPHELES GAMBIAE STR. PEST GAMMA-AMINOBUTYRIC ACID ISOFORM CRA_A MUS MUSCULUS GAMMA AMINOBUTYRIC GABA-A GRAPHOCEPHALA ATROPUNCTATA GABA A CRA_B RATTUS NORVEGICUS CRA_C SIMILAR…	lgg-1, C32D5.9: Protein lgg-1 - Caenorhabditis elegans - protein binding	2e-54	protein binding||binding	binding	protein binding
114	0.266633	0.16066	7292274	K200609141005	L200609141012	CTTGATATGGGTGATAAAATTCATTCTAAAAAATTGCAACTAATGCTAAAGTTAATATGA	3	3	0	1.28914	1.71086	2.27054	1.71086	0.131854	0.190874	0	0	0	0			SS-contig_114	593	.	66.4		Contig114	gi|15773992		met	Propionyl Coenzyme A Carboxylase Alpha subunit family member (pcca-1)	4E-056	gi|17567343	198	133	724	73	18	37	120	2	FOR	Caenorhabditis elegans	PROPIONYL COENZYME A CARBOXYLASE ALPHA SUBUNIT FAMILY MEMBER PCCA-1 CAENORHABDITIS ELEGANS >GI PCCA_CAEEL PROPIONYL-COA CHAIN MITOCHONDRIAL PRECURSOR PCCASE PROPANOYL-COA CARBON DIOXIDE LIGASE HYPOTHETICAL PROPANOYL BRIGGSAE PCCA_CAEBR COA SIMILAR TO PROPIONYL-COENZYME POLYPEPTIDE DANIO RERIO GALLUS MONODELPHIS DOMESTICA XENOPUS LAEVIS EQUUS CABALLUS COA-CARBOXYLASE ALPHA-SUBUNIT MUS MUSCULUS PCC…	propionyl-Coenzyme A carboxylase, alpha polypeptide - Danio rerio - cellular_component	7e-46	catalytic activity	catalytic activity
115	0.000275008	2.61168	7283622	K200609141003	L200609141010	TGCCATCTTATGTAACATAACAAATAAAAGTGATATTTGTATACCTATTAGAAAAATCTT	17	6	11	7.30512	9.69488	0.233172	0.175696	0.629182	0.675099	1	1	0	0			SS-contig_115	1225	.	71.3		Contig115	gi|9832936		met	Hypothetical protein CBG16755 [Caenorhabditis briggsae]	1E-105	gi|157770590	387	334	738	60	45	406	2	1	FOR	Caenorhabditis briggsae	HYPOTHETICAL CAENORHABDITIS BRIGGSAE >GI PCCA_CAEBR PROPIONYL-COA CARBOXYLASE ALPHA CHAIN MITOCHONDRIAL PRECURSOR PCCASE SUBUNIT PROPANOYL-COA CARBON DIOXIDE LIGASE PROPIONYL COA PROPANOYL COENZYME A FAMILY MEMBER PCCA-1 ELEGANS PCCA_CAEEL SIMILAR TO ISOFORM 5 CANIS FAMILIARIS 4 PROPIONYL-COENZYME POLYPEPTIDE 7 2 DANIO RERIO CRA_B HOMO SAPIENS CRA_C PCCA_HUMAN PAN TROGLODYTES 8 6 9 EQUUS CABALLUS…	propionyl-Coenzyme A carboxylase, alpha polypeptide - Danio rerio - cellular_component	6e-71	catalytic activity	catalytic activity
116	1.08127e-05	3.17661	7291136	I200606230180	L200609141008	TCAAAAGAAGCAATTCAAAGAATATCTGAATTTTGTAAAAACAAACGTTTAAAAAAGTAA	18	0	18	7.73484	10.2652	7.73484	5.82823	0.00541655	0.015771	1	1	1	1	Y	Y	SS-contig_116	898	.	74.8		Contig116	gi|8322875		met	Hypothetical protein CBG07591 [Caenorhabditis briggsae]	3E-075	gi|157771974	285	235	466	56	50	206	4	1	FOR	Caenorhabditis briggsae	HYPOTHETICAL CAENORHABDITIS BRIGGSAE >GI TYROSINE AMINOTRANSFERASE BRUGIA MALAYI ELEGANS GALLUS SIMILAR TO MONODELPHIS DOMESTICA UNNAMED PRODUCT TETRAODON NIGROVIRIDIS NEMATOSTELLA VECTENSIS MUSTELA VISON MUS MUSCULUS ORNITHORHYNCHUS ANATINUS L-TYROSINE 2-OXOGLUTARATE TAT CANIS FAMILIARIS L 2 OXOGLUTARATE CG1461-PA MELLIFERA Q8QZR1 ATTY_MOUSE ISOFORM CRA_A XENOPUS TROPICALIS DANIO RERIO EQUUS CAB…	F42D1.2: Putative uncharacterized protein - Caenorhabditis elegans - protein binding	1e-75	transferase activity||catalytic activity	catalytic activity	transferase activity
117	0.00112721	1.51923	7276715	L200609141005	K200609141000	AAACCAGGATTTCCATTGTATACAACTTTAATGAATCCTCTTGGTATTGAAGATCGCTCA	1	0	1	0.429713	0.570287	0.429713	0.32379	0.51213	0.569339	0	0	0	0			SS-contig_117	581	.	71.1		Contig117	gi|8323085		met	Hypothetical protein CBG07591 [Caenorhabditis briggsae]	7E-068	gi|157771974	259	194	466	62	42	151	3	1	FOR	Caenorhabditis briggsae	HYPOTHETICAL CAENORHABDITIS BRIGGSAE >GI ELEGANS TYROSINE AMINOTRANSFERASE BRUGIA MALAYI SIMILAR TO MONODELPHIS DOMESTICA XENOPUS TROPICALIS DANIO RERIO NOVEL TAT LAEVIS MUSTELA VISON EQUUS CABALLUS L-TYROSINE 2-OXOGLUTARATE CANIS FAMILIARIS L 2 OXOGLUTARATE GALLUS ORNITHORHYNCHUS ANATINUS UNNAMED PRODUCT TETRAODON NIGROVIRIDIS MUS MUSCULUS TAURUS BOS ATTY_BOVIN Q8QZR1 ATTY_MOUSE ISOFORM CRA_A MA…	F42D1.2: Putative uncharacterized protein - Caenorhabditis elegans - protein binding	3e-67	transferase activity||catalytic activity	catalytic activity	transferase activity
118	0.0107211	1.15257	7291145	K200609140997	L200609141003	AAATCCTGTTGGTATTGTTCTTGAAGAAAATGATCTTAAAAAAATTTTAGAAATAGCATA	1	0	1	0.429713	0.570287	0.429713	0.32379	0.51213	0.569339	0	0	0	0			SS-contig_118	517	0.2	80.1		Contig118	gi|8929361		met	F42D1.2 [Caenorhabditis elegans]	1E-011	gi|17567663	72.4	45	464	66	10	213	6	2	FOR	Caenorhabditis elegans	CAENORHABDITIS ELEGANS >GI HYPOTHETICAL BRIGGSAE TYROSINE AMINOTRANSFERASE BRUGIA MALAYI MUSTELA VISON TAURUS BOS ATTY_BOVIN L-TYROSINE 2-OXOGLUTARATE TAT OXOGLUTARATE SIMILAR TO EQUUS CABALLUS CANIS FAMILIARIS L 2 DANIO RERIO STRONGYLOCENTROTUS PURPURATUS NOVEL CG1461-PA MELLIFERA MONODELPHIS DOMESTICA HOMO SAPIENS PAN TROGLODYTES MACACA MULATTA GALLUS UNNAMED PRODUCT MUS MUSCULUS Q8QZR1 ATTY_MO…	F42D1.2: Putative uncharacterized protein - Caenorhabditis elegans - protein binding	4e-13	transferase activity||catalytic activity	catalytic activity	transferase activity
119	0.0133961	0.609	7293605	I200606230213	K200609140993	CCACATGATATTTGTGATGCCATCAACAATGGAGAAATCAAAGTTCCAGAAGAGTAAGCT	19	16	3	8.16455	10.8354	7.51961	5.66606	0.00610307	0.0172963	1	1	1	1	Y	Y	SS-contig_119	785	0.1	65.7		Contig119	gi|8322858		tm	Ribosomal Protein, Large subunit family member (rpl-12) [Caenorhabditis elegans]	6E-081	gi|17541134	303	165	165	88	100	1	26	1	FOR	Caenorhabditis briggsae	RIBOSOMAL LARGE SUBUNIT FAMILY MEMBER RPL-12 CAENORHABDITIS ELEGANS >GI HYPOTHETICAL BRIGGSAE RL12_CAEBR RL12_CAEEL JC8.3A L12 BRUGIA MALAYI IXODES SCAPULARIS S2 ORNITHODOROS PARKERI DROSOPHILA PSEUDOOBSCURA MELANOGASTER CG3195-PA ISOFORM A CG3195-PB CG3195-PC SIMILAR TO YAKUBA PA PB PC NASONIA VITRIPENNIS RPL12 EURYTHOE COMPLANATA LYSIPHLEBUS TESTACEIPES VARIANT 1 L12E ACYRTHOSIPHON PISUM FLUSTR…	Caenorhabditis elegans - positive regulation of growth rate - biological_process - reproduction - larval development (sensu Nematoda) - embryonic development ending in birth or egg hatching	2e-82	structural constituent of ribosome||structural molecule activity	structural molecule activity	structural constituent of ribosome
120	0.00194072	1.31132	7279721	K200609145063	J200606230225	GCTGCTGCTCACTACGTTCAAAAGAAGAATCTAAATAAACTTAAAGCTAAAGCTGGC	19	17	2	8.16455	10.8354	9.56148	7.20461	0.00198703	0.00727166	1	1	1	1	Y	Y	SS-contig_120	625	.	63.2		Contig120	gi|9831624		tm	large subunit ribosomal protein 16	2E-074	gi|150981998	281	196	198	66	99	2	38	1	FOR	Koerneria sp. RS1982	LARGE SUBUNIT RIBOSOMAL 16 KOERNERIA SP. PRISTIONCHUS 14 PAULI 11 UNIFORMIS 15 MARIANNEAE MAUPASI >GI AERIVORUS PSEUDAERIVORUS AMERICANUS 13 ENTOMOPHAGUS 6 PACIFICUS 3 10 4 L13A BRUGIA MALAYI LHERITIERI FAMILY MEMBER RPL-16 CAENORHABDITIS ELEGANS RL13A_CAEEL HYPOTHETICAL BRIGGSAE MYTILUS EDULIS LYCOSA SINGORIENSIS SIMILAR TO CG1475-PB TRIBOLIUM CASTANEUM RPL13A EURYTHOE COMPLANATA MONODELPHIS DOM…	Caenorhabditis elegans - growth - larval development (sensu Nematoda) - embryonic development ending in birth or egg hatching	1e-72	structural constituent of ribosome||structural molecule activity	structural molecule activity	structural constituent of ribosome
[truncated: 3,451 more rows]
[truncated: 55 more columns]

## Sheet: Table S4 
Table S4: L1 Biased Contigs (n=466)
[truncated: 467 more rows]
[truncated: 54 more columns]

## Sheet: Table S5 
Table S5: L3i Biased Contigs (n=469)
[truncated: 470 more rows]
[truncated: 54 more columns]

## Sheet: Table S6 
Table S6A. 25 Most Highly Expressed Contigs (L3i)
[truncated: 53 more rows]
[truncated: 54 more columns]

[truncated: 3 more sheets: Table S7 , Table S8 , Table S9 ]
